# Supplementary material for: Characterizing the metabolic divide: distinctive metabolites differentiating CAD-T2DM from CAD patients
Source: Cardiovasc Diabetol. 2024 Jan 6;23:14. doi: 10.1186/s12933-023-02102-0 (PMC10771670; doi:10.1186/s12933-023-02102-0)
Supplement: Supplementary file 2 — Additional file 2: Table S1. The ionization modes and ion pairs of the metabolites. Table S2. The ionization modes and ion pairs of the lipid species. Table S3. Clinical baseline data of patients in the validation cohort. Table S4. One factor logistic regression of diabetes in the discovery cohort. Table S5. One factor logistic regression of diabetes in the validation cohort. Table S6. Multivariate logistic regression of diabetes in the discovery cohort. Table S7. Multivariate logistic regression of diabetes in the validation cohort. Table S8. Multivariate logistic results of candidate characteristic metabolites in two cohort. Table S9. Multivariate logistic results of characteristic metabolites in two cohorts. Table S10. Relationship between plasma glucose and metabolites associated with diabetes. Table S11. Relationship between plasma HbA1c and metabolites associated with diabetes. Table S12. Difference in transcription levels after PA treatment (P<0.05). Table S13. Difference in transcription levels after L-PA treatment (P<0.05). Table S14. KEGG pathway analysis of DEGs in NC vs. PA. Table S15. KEGG pathway analysis of DEGs in NC vs. L-PA. Table S16. Feature inclusion frequency using LASSO based feature selection for death prediction. Table S17. Model performance measures (95% CIs) for death prediction. [file 12933_2023_2102_MOESM2_ESM.xlsx]

## Sheet: Table catalogue
Table Legends	Annotation
Table S1	The ionization modes and ion pairs of the metabolites
Table S2	The ionization modes and ion pairs of the lipid species
Table S3	Clinical baseline data of patients in the validation cohort
Table S4	One factor logistic regression of diabetes in the discovery cohort
Table S5	One factor logistic regression of diabetes in the validation cohort
Table S6	Multivariate logistic regression of diabetes in the discovery cohort
Table S7	Multivariate logistic regression of diabetes in the validation cohort
Table S8	Multivariate logistic results of candidate characteristic metabolites in two cohort
Table S9	Multivariate logistic results of characteristic metabolites in two cohorts
Table S10	Relationship between plasma glucose and metabolites associated with diabetes
Table S11	Relationship between plasma HbA1c and metabolites associated with diabetes
Table S12	Difference in transcription levels after PA treatment( P<0.05)
Table S13	Difference in transcription levels after L-PA treatment( P<0.05)
Table S14	KEGG pathway analysis of DEGs in NC vs. PA
Table S15	KEGG pathway analysis of DEGs in NC vs. L-PA
Table S16	Feature inclusion frequency using LASSO based feature selection for death prediction
Table S17	Model performance measures (95% CIs) for death prediction

## Sheet: Table S1
Table S1 The ionization modes and ion pairs of the metabolites
Index	ION_MODE	Q1(Da)	Rt(min)	Compounds	Class
MEDN001	Negative	132	0.77	D-Aspartic acid	Amino acid
MEDN002	Negative	114	0.79	D-Pyrrolidine-2-carboxylic acid	Amino acid
MEDN004	Negative	239	0.77	L-Cystine	Amino acid
MEDN005	Negative	118	0.75	L-Threonine	Amino acid
MEDN009	Negative	132	0.77	L-Aspartic Acid	Amino acid
MEDN010	Negative	174.1	0.76	L-Citrulline	Amino acid
MEDN011	Negative	146.1	0.77	L-Glutamic Acid	Amino acid
MEDN012	Negative	154.1	0.67	L-Histidine	Amino acid
MEDN015	Negative	164.1	1.96	L-Phenylalanine	Amino acid
MEDN016	Negative	114.1	0.79	L-Proline	Amino acid
MEDN017	Negative	128	1.18	L-Pyroglutamic Acid	Amino acid
MEDN018	Negative	104	0.75	L-Serine	Amino acid
MEDN019	Negative	203	2.36	L-Tryptophan	Amino acid
MEDN032	Negative	157	0.8	Allantoin	Amino acid and its derivatives
MEDN033	Negative	279.3	2.4	Asp-phe	Amino acid and its derivatives
MEDN035	Negative	146	0.76	D-Glutamic acid	Amino acid and its derivatives
MEDN041	Negative	172.1	3.8	Hexanoyl glycine	Amino acid and its derivatives
MEDN042	Negative	131.054	0.75	L-Asparagine Anhydrous	Amino acid and its derivatives
MEDN045	Negative	120.02	0.78	L-Cysteine	Amino acid and its derivatives
MEDN046	Negative	145.069	0.75	L-Glutamine	Amino acid and its derivatives
MEDN051	Negative	164	0.79	Methionine sulfoxide	Amino acid and its derivatives
MEDN056	Negative	172.105	3.49	N-acetyl-l-leucine	Amino acid and its derivatives
MEDN066	Negative	263.1	3.02	Phenylacetyl-L-glutamine	Amino acid and its derivatives
MEDN085	Negative	149.032	2.52	Benzoylformic acid	Benzoic Acid and Derivatives
MEDN097	Negative	151	3.24	p–Hydroxyphenyl acetic acid	Benzoic acid and its derivatives
MEDN102	Negative	179	2.53	theophylline	Pyridine and its derivatives
MEDN104	Negative	498.297	5.75	Tauroursodeoxycholic acid	Bile acids
MEDN106	Negative	498.297	6.63	Taurochenodesoxycholic acid	Bile acids
MEDN110	Negative	448.314	5.98	Glycoursodeoxycholic acid	Bile acids
MEDN112	Negative	464.309	5.8	Glycocholic acid	Bile acids
MEDN113	Negative	448.314	6.87	Glycochenodeoxycholic acid	Bile acids
MEDN114	Negative	391.293	7.9	Deoxycholic acid	Bile acids
MEDN120	Negative	181.08	0.76	Dulcitol	Phenols and their derivatives
MEDN136	Negative	179.1	2.51	1,7-Dimethylxanthine	Nucleotide and its derivates
MEDN138	Negative	168.1	0.68	1-Methylhistidine	Nucleotide and its derivates
MEDN145	Negative	296	2.76	5'-Deoxy-5'-(methylthio) adenosine	Nucleotide and its derivates
MEDN148	Negative	257.085	1.8	5-Methyluridine	Nucleotide and its derivates
MEDN153	Negative	346	1.17	Adenosine 5'-monophosphate	Nucleotide and its derivates
MEDN164	Negative	267.1	1.42	Inosine	Nucleotide and its derivates
MEDN172	Negative	333.1	0.79	β-Nicotinamide mononucleotide	Nucleotide and its derivates
MEDN179	Negative	775.687	5.5	L-Thyroxine	Hormones
MEDN199	Negative	133	1.22	D-Malic acid	TCA cycle
MEDN200	Negative	133	1.23	L-Malic acid	TCA cycle
MEDN201	Negative	117.03	1.31	Succinic acid	TCA cycle
MEDN205	Negative	133.1	1.17	Malate	TCA cycle
MEDN213	Negative	181	0.77	D-Sorbitol	Sugar alcohols
MEDN223	Negative	341	0.78	D-Sucrose	Carbohydrates
MEDN224	Negative	341	0.77	D-Trehalose	Carbohydrates
MEDN226	Negative	117	0.83	D-Erythronolactone	Carbohydrates
MEDN228	Negative	149	0.81	D-Arabinose	Carbohydrates
MEDN245	Negative	218.1	2.29	Pantothenate	Vitamin
MEDN250	Negative	375	3.09	Riboflavin	Vitamine related
MEDN251	Negative	150	2.47	4-Acetamidophenol	Drugs
MEDN256	Negative	573.2	7.21	Ortho-hydroxy atorvastatin	Drugs
MEDN257	Negative	573.201	6.05	Para-hydroxy atorvastatin	Drugs
MEDN261	Negative	188.08	5.08	3-Indolepropionic acid	Indole and its derivatives
MEDN267	Negative	160.05	4.07	Indole-5-carboxylic acid (98%)	Indole and its derivatives
MEDN277	Negative	145.1	2.46	2,3-dimethylsuccinic acid	Organic acid and its derivatives
MEDN278	Negative	189.095	0.73	2,6-Diaminooimelic Acid	Organic acid and its derivatives
MEDN280	Negative	124	0.75	2-Aminoethanesulfonic Acid	Organic acid and its derivatives
MEDN283	Negative	103	1.65	2-Hydroxybutanoic Acid	Organic acid and its derivatives
MEDN284	Negative	131.079	3.44	2-Hydroxyisocaproic Acid	Organic acid and its derivatives
MEDN285	Negative	131.042	2.15	2-Methylsuccinic acid	Organic acid and its derivatives
MEDN286	Negative	237.084	5	3,4,5-Trimethoxycinnamic acid	Organic acid and its derivatives
MEDN290	Negative	117.1	2.06	3-Hydroxy-3-methyl butyric acid	Organic acid and its derivatives
MEDN292	Negative	103.047	1.39	3-Hydroxybutyrate	Organic acid and its derivatives
MEDN299	Negative	145.058	2.43	Adipic Acid	Organic acid and its derivatives
MEDN300	Negative	187.105	4.27	Azelaic Acid	Organic acid and its derivatives
MEDN301	Negative	179.042	3.14	Caffeic acid	Organic acid and its derivatives
MEDN305	Negative	130.07	0.77	Creatine	Organic acid and its derivatives
MEDN308	Negative	158.126	2.97	Dl-2-Aminooctanoic acid	Organic acid and its derivatives
MEDN309	Negative	89	1.24	D-Lactic acid	Organic acid and its derivatives
MEDN310	Negative	181	2.56	DL-P-hydroxyphenyllactic acid	Organic acid and its derivatives
MEDN317	Negative	178.1	3.02	Hippuric acid	Organic acid and its derivatives
MEDN319	Negative	181.058	3.28	Homovanillic acid	Organic acid and its derivatives
MEDN320	Negative	149.068	5.17	Hydrocinnamic acid	Organic acid and its derivatives
MEDN322	Negative	207.1	1.96	Kinurenine	Organic acid and its derivatives
MEDN323	Negative	188.043	2.62	Kynurenic acid	Organic acid and its derivatives
MEDN324	Negative	165.063	3.76	L-3-Phenyllactic acid	Organic acid and its derivatives
MEDN335	Negative	117.02	1.55	Methylmalonic acid	Organic acid and its derivatives
MEDN338	Negative	165	3.79	phenyllactate (PLA)	Organic acid and its derivatives
MEDN339	Negative	163.047	3.3	Phenylpyruvic acid	Organic acid and its derivatives
MEDN344	Negative	173.1	3.71	SubericAcid	Organic acid and its derivatives
MEDN345	Negative	209.2	2.57	1,3,7-TRIMETHYLURIC ACID	Organic acid and its derivatives
MEDN361	Negative	478.3	8.72	LysoPE 18:1 (2n isomer)	Lipids-phospholipid
MEDN362	Negative	478.3	8.9	LysoPE 18:1	Lipids-phospholipid
MEDN365	Negative	452.3	8.4	LysoPE 16:0 (2n isomer)	Lipids-phospholipid
MEDN366	Negative	452.3	8.6	LysoPE 16:0	Lipids-phospholipid
MEDN367	Negative	424.2	7.37	LysoPE 14:0 (2n isomer)	Lipids-phospholipid
MEDN368	Negative	424.2	7.62	LysoPE 14:0	Lipids-phospholipid
MEDN372	Negative	409.24	8.66	LysoPA 16:0	Lipids-phospholipid
MEDN376	Negative	313.1	7.69	9,10-DiHOME	Linoleic acid and Derivatives
MEDN378	Negative	277.2	10.56	γ-Linolenic Acid（C18:3n6）	Free fatty acid
MEDN380	Negative	253.2	10.8	Palmitoleic Acid （C16:1）	Free fatty acid
MEDN381	Negative	255.2	11.57	Palmitic Acid/Hexadecanoic Acid (C16:0)	Free fatty acid
MEDN383	Negative	279.2	11.03	Linoleic Acid （C18:2n6c）	Free fatty acid
MEDN385	Negative	199.17	9.53	Lauric Acid/Dodecanoic acid（C12:0）	Free fatty acid
MEDN389	Negative	229.152	5.95	Dodecanedioic aicd	Free fatty acid
MEDN390	Negative	301.1	10.4	cis-5,8,11,14,17-Eicosapentaenoic Acid（C20:5n3）	Free fatty acid
MEDN394	Negative	307.2	11.98	cis-11,14-Eicosadienoic Acid (C20:2)	Free fatty acid
MEDN398	Negative	303.2	10.91	Arachidonic Acid（C20:4n6）	Free fatty acid
MEDN400	Negative	277.2	10.48	α-Linolenic Acid（C18:3n3）	Lipids-fatty acid
MEDN402	Negative	305.25	11.27	Homo-Gamma-Linolenic Acid (C20:3)	Lipids-fatty acid
MEDN404	Negative	131.08	3.45	(S)-(-)-2-HYDROXYISOCAPROIC ACID	Organic acid and its derivatives
MEDN406	Negative	165.06	3.86	3-(3-hydroxyphenyl)propionate acid	Organic acid and its derivatives
MEDN410	Negative	121.04	3.58	4-Hydroxybenzaldehyde	Others
MEDN419	Negative	323	1.23	Uridine5-monophosphate	Nucleotide and its derivates
MEDN421	Negative	328	1.92	Cyclic AMP	Nucleotide and its derivates
MEDN425	Negative	141.03	12.2	trans,trans-Muconic acid	Organic acid and its derivatives
MEDN427	Negative	168	0.68	tau-Methylhistidine	Amino acid and its derivatives
MEDN429	Negative	194.05	2.5	3-Hydroxyhippuric acid（m-Hydroxyhippuricacid）	Organic acid and its derivatives
MEDN431	Negative	310	2.23	2-（dimethylamino）guanosine	Nucleotide and its derivates
MEDN441	Negative	211.07	4.44	Eudesmic acid (3,4,5-trimethoxybenzoic acid)	Benzoic acid and its derivatives
MEDN462	Negative	179	0.79	D-Glucopyranose	Carbohydrates
MEDN476	Negative	205.1	9.48	Ibuprofen	Organic acid and its derivatives
MEDN486	Negative	239	6.55	Palmitaldehyde	others
MEDN488	Negative	179	2.49	Aminophylline	others
MEDP003	Positive	150.1	0.81	D-Methionine	Amino acid
MEDP004	Positive	118	0.85	D-Norvaline	Amino acid
MEDP009	Positive	182.1	1.21	L-Tyrosine	Amino acid
MEDP010	Positive	175	0.69	L-Arginine	Amino acid
MEDP011	Positive	147	0.67	L-Lysine	Amino acid
MEDP012	Positive	133	0.65	L-Ornithine	Amino acid
MEDP018	Positive	132	1.23	L-Isoleucine	Amino acid
MEDP019	Positive	132.1	1.27	L-Leucine	Amino acid
MEDP020	Positive	150	1.18	L-Methionine	Amino acid
MEDP026	Positive	118.1	0.81	L-Valine	Amino acid
MEDP034	Positive	170	0.67	3-N-Methyl-L-histidine	Amino acid and its derivatives
MEDP036	Positive	130	1.24	5-oxoproline	Amino acid and its derivatives
MEDP042	Positive	147.069	0.75	DL-Glutamine	Amino acid and its derivatives
MEDP058	Positive	277	0.77	L-Saccharopine	Amino acid and its derivatives
MEDP061	Positive	104	0.82	N,N-Dimethylglycine	Amino acid and its derivatives
MEDP062	Positive	189.2	1.21	N6-Acetyl-L-lysine	Amino acid and its derivatives
MEDP066	Positive	224.1	2.51	N-Acetyl-L-tyrosine	Amino acid and its derivatives
MEDP079	Positive	385	1.27	S-(5-Adenosy)-L-homocysteine	Amino acid and its derivatives
MEDP082	Positive	202.2	0.94	S-Sulfo-L-cysteine	Amino acid and its derivatives
MEDP084	Positive	76	0.76	Trimethylamine N-oxide	Amino acid and its derivatives
MEDP105	Positive	122.1	2.02	2,6-Dimethylaniline	Benzene and Derivatives
MEDP115	Positive	153.06	1.5	1,4-dihydro-1-Methyl-4-oxo-3-pyridinecarboxamide	Pyridines and Derivatives
MEDP116	Positive	124.03	1.21	2-Picolinic acid	Pyridine and its derivatives
MEDP118	Positive	184.05	1.66	4-Pyridoxic acid	Pyridines and its derivatives
MEDP120	Positive	181	2.25	theobromine	Pyridine and its derivatives
MEDP124	Positive	184.1	0.81	phosphoryl choline	choline
MEDP125	Positive	105.11	0.69	Choline	choline
MEDP130	Positive	140	0.63	4-Nitrophenol	Phenols and their derivatives
MEDP134	Positive	181.063	0.74	Inositol	Phenols and their derivatives
MEDP135	Positive	181.06	0.74	Myoinositol	Phenols and their derivatives
MEDP144	Positive	665.1	0.87	NAD+	Co-enzyme factor
MEDP148	Positive	167.1	1.98	1-Methylxanthine	Nucleotide and its derivates
MEDP159	Positive	136.1	1.21	Adenine	Nucleotide and its derivates
MEDP170	Positive	137	1.2	Hypoxanthine>98.0%(E&LC)	Nucleotide and its derivates
MEDP179	Positive	245.1	1.42	Uridine	Nucleotide and its derivates
MEDP184	Positive	651.7	5.02	3,3',5-Triiodo-L-thyronine	Hormones
MEDP206	Positive	163	0.76	L-Carnitine	Camitine
MEDP212	Positive	219	3.06	N-Acetyl-5-hydroxytryptamine	Tryptamines and its derivatives
MEDP223	Positive	181	0.6	α-D-Glucose	Carbohydrates
MEDP224	Positive	181	0.76	D-Fructose	Carbohydrates
MEDP226	Positive	181	0.77	D-Glucose	Carbohydrates
MEDP227	Positive	181	0.77	D-Mannose	Carbohydrates
MEDP230	Positive	343	0.77	Maltose	Carbohydrates
MEDP236	Positive	197.058	0.59	Gluconic Acid	Sugar acids and derivatives
MEDP252	Positive	123.1	1.53	Isonicotinamide	Vitamine related
MEDP256	Positive	559.3	7.47	Atorvastatin	Drugs
MEDP258	Positive	361.2	5.15	Cortisone	Drugs
MEDP262	Positive	362	2.92	Levofloxacin	Drugs
MEDP267	Positive	268	3.43	rac Metoprolol	Drugs
MEDP269	Positive	284.2	2.47	α-Hydroxy Metoprolol	Drugs
MEDP270	Positive	204.1	5.52	3-Indolebutyric acid	Indole and its derivatives
MEDP282	Positive	197	2.19	1,3-Dimethyluric acid	Organic acid and its derivatives
MEDP294	Positive	158.1	2.67	3-Methylcrotonyl glycine	Organic acid and its derivatives
MEDP295	Positive	146.074	1.58	4-Acetamidobutyric acid	Organic acid and its derivatives
MEDP296	Positive	146.085	0.82	4-Guanidinobutyric acid	Organic acid and its derivatives
MEDP306	Positive	104.1	0.78	D-2-Aminobutyric acid	Organic acid and its derivatives
MEDP320	Positive	104.063	0.77	L-2-Aminobutyric acid	Organic acid and its derivatives
MEDP333	Positive	169	1.24	Uric acid	Organic acid and its derivatives
MEDP335	Positive	104.1	1	D-2-Aminobutyrate	Organic acid and its derivatives
MEDP336	Positive	468.3	7.62	LysoPC 14:0	Lipids-phospholipid
MEDP337	Positive	468.3	7.43	LysoPC 14:0 (2n isomer)	Lipids-phospholipid
MEDP338	Positive	496.33	8.73	LysoPC 16:0	Lipids-phospholipid
MEDP339	Positive	496.33	8.49	LysoPC 16:0 (2n isomer)	Lipids-phospholipid
MEDP340	Positive	494.31	7.93	LysoPC 16:1	Lipids-phospholipid
MEDP341	Positive	494.31	7.75	LysoPC 16:1 (2n isomer)	Lipids-phospholipid
MEDP342	Positive	524.36	9.77	LysoPC 18:0	Lipids-phospholipid
MEDP343	Positive	524.36	9.57	LysoPC 18:0 (2n isomer)	Lipids-phospholipid
MEDP344	Positive	522.35	8.97	LysoPC 18:1	Lipids-phospholipid
MEDP347	Positive	520.33	8.13	LysoPC 18:2 (2n isomer)	Lipids-phospholipid
MEDP348	Positive	552.39	10.04	LysoPC 20:0	Lipids-phospholipid
MEDP350	Positive	550.37	10.03	LysoPC 20:1	Lipids-phospholipid
MEDP351	Positive	550.37	9.81	LysoPC 20:1 (2n isomer)	Lipids-phospholipid
MEDP352	Positive	548.36	9.25	LysoPC 20:2	Lipids-phospholipid
MEDP353	Positive	548.36	9.07	LysoPC 20:2 (2n isomer)	Lipids-phospholipid
MEDP357	Positive	139.04	1.18	UROCANIC ACID(RG)	Organic acid and its derivatives
MEDP358	Positive	130.08	1.18	Pipecolinic acid	Organic acid and its derivatives
MEDP368	Positive	556.28	10.06	Taurocholic acid sodium salt hydrate	Organic acid and its derivatives
MEDP373	Positive	118	1.2	N-acetylglycine	Amino acid and its derivatives
MEDP376	Positive	106	0.75	D-Serine	Amino acid
MEDP378	Positive	384	2.17	N6-Succinyl Adenosine	Nucleotide and its derivates
MEDP383	Positive	245	1.2	β-Pseudouridine	Nucleotide and its derivates
MEDP392	Positive	137	1.38	Allopurinol	Nucleotide and its derivates
MEDP395	Positive	130	1.15	L-Pipecolic acid	Amino acid and its derivatives
MEDP404	Positive	90	0.75	Sarcosine	Amino acid
MEDP410	Positive	175	0.61	trans-Citridic acid	Organic acid and its derivatives

## Sheet: Table S2
Table S2 The ionization modes and ion pairs of the lipid species
Index	ION_MODE	Q1 (Da)	Rt (min)	Compounds	Class
LIPID0001	positive	614.6	13.07	CE(14:0)	CE
LIPID0002	positive	642.6	13.7	CE(16:0)	CE
LIPID0006	positive	640.6	12.97	CE(16:1)	CE
LIPID0007	positive	668.6	13.57	CE(18:1)	CE
LIPID0010	positive	666.6	13.03	CE(18:2)	CE
LIPID0012	positive	664.6	12.61	CE(18:3)	CE
LIPID0014	positive	720.6	13.33	CE(22:3)	CE
LIPID0015	positive	690.6	12.7	CE(20:4)	CE
LIPID0020	positive	437.259	1.46	LPA(18:1/0:0)	LPA
LIPID0021	positive	440.27	1.01	LPC(12:0/0:0)	LPC
LIPID0022	positive	468.301	1.43	LPC(14:0/0:0)	LPC
LIPID0023	positive	496.332	2.2	LPC(16:0/0:0)	LPC
LIPID0025	positive	552.395	4.32	LPC(20:0/0:0)	LPC
LIPID0026	positive	580.426	4.96	LPC(22:0/0:0)	LPC
LIPID0028	positive	466.286	1.13	LPC(14:1/0:0)	LPC
LIPID0029	positive	494.317	1.56	LPC(16:1/0:0)	LPC
LIPID0030	positive	522.348	2.4	LPC(18:1/0:0)	LPC
LIPID0032	positive	578.411	4.33	LPC(22:1/0:0)	LPC
LIPID0033	positive	520.333	1.65	LPC(18:2/0:0)	LPC
LIPID0034	positive	548.364	2.64	LPC(20:2/0:0)	LPC
LIPID0035	positive	576.395	3.72	LPC(22:2/0:0)	LPC
LIPID0036	positive	518.317	1.4	LPC(18:3/0:0)	LPC
LIPID0037	positive	546.348	1.9	LPC(20:3/0:0)	LPC
LIPID0038	positive	516.301	1.18	LPC(18:4/0:0)	LPC
LIPID0039	positive	544.333	1.61	LPC(20:4/0:0)	LPC
LIPID0040	positive	572.364	2.31	LPC(22:4/0:0)	LPC
LIPID0041	positive	542.317	1.33	LPC(20:5/0:0)	LPC
LIPID0042	positive	568.333	1.58	LPC(22:6/0:0)	LPC
LIPID0043	positive	426.254	1.47	LPE(0:0/14:0)	LPE
LIPID0044	positive	454.286	2.29	LPE(0:0/16:0)	LPE
LIPID0045	positive	482.317	3.49	LPE(0:0/18:0)	LPE
LIPID0046	positive	510.348	4.43	LPE(0:0/20:0)	LPE
LIPID0047	positive	538.379	5.05	LPE(0:0/22:0)	LPE
LIPID0048	positive	566.411	5.67	LPE(0:0/24:0)	LPE
LIPID0050	positive	452.27	1.55	LPE(0:0/16:1)	LPE
LIPID0051	positive	480.301	2.5	LPE(0:0/18:1)	LPE
LIPID0052	positive	508.332	3.62	LPE(0:0/20:1)	LPE
LIPID0053	positive	536.364	4.43	LPE(0:0/22:1)	LPE
LIPID0054	positive	564.395	5.02	LPE(0:0/24:1)	LPE
LIPID0055	positive	478.286	1.76	LPE(0:0/18:2)	LPE
LIPID0057	positive	476.27	1.42	LPE(0:0/18:3)	LPE
LIPID0058	positive	504.301	1.97	LPE(0:0/20:3)	LPE
LIPID0060	positive	502.286	1.72	LPE(0:0/20:4)	LPE
LIPID0061	positive	530.317	2.32	LPE(0:0/22:4)	LPE
LIPID0062	positive	500.27	1.36	LPE(0:0/20:5)	LPE
LIPID0064	positive	526.286	1.63	LPE(0:0/22:6)	LPE
LIPID0065	positive	554.317	1.78	LPE(0:0/24:6)	LPE
LIPID0067	positive	498.275	2.18	LPS(16:0/0:0)	LPS
LIPID0070	positive	678.5	5.41	PC(14:0/14:0)	PC
LIPID0071	positive	706.531	5.94	PC(14:0/16:0)	PC
LIPID0073	positive	706.531	5.94	PC(16:0/14:0)	PC
LIPID0074	positive	734.562	6.55	PC(16:0/16:0)	PC
LIPID0076	positive	762.593	7.44	PC(16:0/18:0)	PC
LIPID0079	positive	790.625	9.23	PC(18:0/18:0)	PC
LIPID0082	positive	846.687	10.62	PC(20:0/20:0)	PC
LIPID0085	positive	648.453	4.86	PC(12:0/14:1)	PC
LIPID0086	positive	676.484	5.38	PC(14:0/14:1)	PC
LIPID0087	positive	704.515	5.93	PC(16:0/14:1)	PC
LIPID0090	positive	732.547	5.98	PC(14:0/18:1)	PC
LIPID0092	positive	732.547	6	PC(16:0/16:1)	PC
LIPID0095	positive	760.578	6.62	PC(16:0/18:1)	PC
LIPID0096	positive	760.578	6.6	PC(18:1/16:0)	PC
LIPID0097	positive	760.578	6.67	PC(18:0/16:1)	PC
LIPID0098	positive	788.609	7.53	PC(18:0/18:1)	PC
LIPID0102	positive	674.468	4.96	PC(14:1/14:1)	PC
LIPID0103	positive	702.5	5.47	PC(18:2/12:0)	PC
LIPID0105	positive	730.531	5.59	PC(14:0/18:2)	PC
LIPID0106	positive	730.531	5.55	PC(16:1/16:1)	PC
LIPID0108	positive	758.562	6.05	PC(16:1/18:1)	PC
LIPID0109	positive	758.562	6.13	PC(16:0/18:2)	PC
LIPID0114	positive	786.593	6.65	PC(18:1/18:1)	PC
LIPID0115	positive	786.593	6.82	PC(18:2/18:0)	PC
LIPID0116	positive	786.593	6.71	PC(16:0/20:2)	PC
LIPID0118	positive	814.625	7.67	PC(18:0/20:2)	PC
LIPID0120	positive	814.625	7.49	PC(18:1/20:1)	PC
LIPID0121	positive	814.625	7.84	PC(20:0/18:2)	PC
LIPID0122	positive	842.656	9.76	PC(20:1/20:1)	PC
LIPID0123	positive	870.687	10.18	PC(20:1/22:1)	PC
LIPID0124	positive	898.719	10.82	PC(22:1/22:1)	PC
LIPID0126	positive	728.515	5.31	PC(14:0/18:3)	PC
LIPID0128	positive	756.547	5.67	PC(14:0/20:3)	PC
LIPID0130	positive	756.547	5.82	PC(16:0/18:3)	PC
LIPID0132	positive	756.547	5.66	PC(16:1/18:2)	PC
LIPID0137	positive	784.578	6.19	PC(18:1/18:2)	PC
LIPID0138	positive	784.578	6.42	PC(18:0/18:3)	PC
LIPID0139	positive	784.578	6.28	PC(16:0/20:3)	PC
LIPID0140	positive	812.609	7.13	PC(16:1/22:2)	PC
LIPID0143	positive	812.609	7.03	PC(18:0/20:3)	PC
LIPID0146	positive	812.609	6.79	PC(20:1/18:2)	PC
LIPID0149	positive	896.703	10.03	PC(22:1/22:2)	PC
LIPID0151	positive	754.531	5.58	PC(14:1/20:3)	PC
LIPID0152	positive	754.531	5.51	PC(14:0/20:4)	PC
LIPID0154	positive	754.531	5.36	PC(16:1/18:3)	PC
LIPID0157	positive	782.562	5.8	PC(16:1/20:3)	PC
LIPID0160	positive	782.562	5.74	PC(18:2/18:2)	PC
LIPID0161	positive	782.562	5.83	PC(18:1/18:3)	PC
LIPID0162	positive	782.562	6.03	PC(16:0/20:4)	PC
LIPID0166	positive	810.593	6.33	PC(18:1/20:3)	PC
LIPID0168	positive	810.593	6.7	PC(18:0/20:4)	PC
LIPID0170	positive	810.593	6.24	PC(18:2/20:2)	PC
LIPID0172	positive	810.593	6.46	PC(16:0/22:4)	PC
LIPID0173	positive	838.625	7.28	PC(18:0/22:4)	PC
LIPID0176	positive	838.625	7.66	PC(20:0/20:4)	PC
LIPID0180	positive	724.484	4.86	PC(14:1/18:4)	PC
LIPID0182	positive	752.515	5.23	PC(14:0/20:5)	PC
LIPID0183	positive	780.547	5.66	PC(14:1/22:4)	PC
LIPID0185	positive	780.547	5.57	PC(16:1/20:4)	PC
LIPID0186	positive	780.547	5.7	PC(16:0/20:5)	PC
LIPID0187	positive	780.547	5.42	PC(18:3/18:2)	PC
LIPID0191	positive	808.578	6.06	PC(16:0/22:5)	PC
LIPID0192	positive	808.578	5.86	PC(18:2/20:3)	PC
LIPID0193	positive	808.578	6.06	PC(18:1/20:4)	PC
LIPID0194	positive	808.578	6.27	PC(18:0/20:5)	PC
LIPID0199	positive	836.609	6.46	PC(18:1/22:4)	PC
LIPID0200	positive	836.609	6.73	PC(18:0/22:5)	PC
LIPID0202	positive	836.609	6.41	PC(20:2/20:3)	PC
LIPID0209	positive	778.531	5.39	PC(14:0/22:6)	PC
LIPID0210	positive	778.531	5.28	PC(16:1/20:5)	PC
LIPID0213	positive	806.562	5.89	PC(16:0/22:6)	PC
LIPID0216	positive	806.562	5.73	PC(18:1/20:5)	PC
LIPID0218	positive	806.562	5.65	PC(18:2/20:4)	PC
LIPID0220	positive	834.593	6.51	PC(18:0/22:6)	PC
LIPID0221	positive	834.593	6.51	PC(20:1/20:5)	PC
LIPID0224	positive	890.656	7.74	PC(22:0/22:6)	PC
LIPID0225	positive	804.547	5.47	PC(16:1/22:6)	PC
LIPID0227	positive	804.547	5.36	PC(18:2/20:5)	PC
LIPID0229	positive	804.547	5.36	PC(18:3/20:4)	PC
LIPID0231	positive	832.578	5.69	PC(18:2/22:5)	PC
LIPID0234	positive	832.578	5.81	PC(20:4/20:3)	PC
LIPID0235	positive	832.578	5.94	PC(18:1/22:6)	PC
LIPID0236	positive	860.609	6.49	PC(20:1/22:6)	PC
LIPID0239	positive	830.562	5.54	PC(18:2/22:6)	PC
LIPID0240	positive	830.562	5.56	PC(20:4/20:4)	PC
LIPID0243	positive	858.593	5.99	PC(20:2/22:6)	PC
LIPID0244	positive	751.541	6.58	PG(34:0)	PG
LIPID0257	positive	692.515	6.8	PE(32:0)	PE
LIPID0258	positive	720.547	7.75	PE(34:0)	PE
LIPID0259	positive	748.578	9.04	PE(36:0)	PE
LIPID0260	positive	776.609	10.15	PE(38:0)	PE
LIPID0262	positive	662.468	6.05	PE(30:1)	PE
LIPID0263	positive	690.5	6.14	PE(32:1)	PE
LIPID0264	positive	718.531	6.87	PE(34:1)	PE
LIPID0265	positive	746.562	7.83	PE(36:1)	PE
LIPID0266	positive	774.593	9	PE(38:1)	PE
LIPID0268	positive	830.656	10.81	PE(42:1)	PE
LIPID0270	positive	660.453	5.23	PE(30:2)	PE
LIPID0271	positive	688.484	5.71	PE(32:2)	PE
LIPID0272	positive	716.515	6.3	PE(34:2)	PE
LIPID0273	positive	744.547	7.09	PE(36:2)	PE
LIPID0274	positive	772.578	7.95	PE(38:2)	PE
LIPID0275	positive	800.609	9.44	PE(40:2)	PE
LIPID0276	positive	828.64	10.4	PE(42:2)	PE
LIPID0279	positive	714.5	5.78	PE(34:3)	PE
LIPID0280	positive	742.531	6.35	PE(36:3)	PE
LIPID0281	positive	770.562	7.3	PE(38:3)	PE
LIPID0282	positive	798.593	8.43	PE(40:3)	PE
LIPID0283	positive	826.625	9.24	PE(42:3)	PE
LIPID0284	positive	854.656	10.28	PE(44:3)	PE
LIPID0285	positive	712.484	5.44	PE(34:4)	PE
LIPID0286	positive	740.515	5.88	PE(36:4)	PE
LIPID0287	positive	768.547	6.95	PE(38:4)	PE
LIPID0289	positive	824.609	9.27	PE(42:4)	PE
LIPID0290	positive	852.656	10.29	PE(44:4)	PE
LIPID0291	positive	738.5	5.55	PE(36:5)	PE
LIPID0292	positive	766.531	6.24	PE(38:5)	PE
LIPID0293	positive	794.562	6.97	PE(40:5)	PE
LIPID0295	positive	850.625	9.07	PE(44:5)	PE
LIPID0296	positive	736.484	5.51	PE(36:6)	PE
LIPID0297	positive	764.515	6.05	PE(38:6)	PE
LIPID0298	positive	792.547	6.84	PE(40:6)	PE
LIPID0299	positive	820.578	7.56	PE(42:6)	PE
LIPID0300	positive	762.5	5.57	PE(38:7)	PE
LIPID0301	positive	790.531	6.09	PE(40:7)	PE
LIPID0302	positive	818.578	6.41	PE(42:7)	PE
LIPID0303	positive	788.515	5.67	PE(40:8)	PE
LIPID0305	positive	590.447	9.42	CerP(d18:1/14:0)	CerP
LIPID0307	positive	646.51	10.91	CerP(d18:1/18:0)	CerP
LIPID0308	positive	674.541	11.36	CerP(d18:1/20:0)	CerP
LIPID0313	positive	616.463	9.3	CerP(d18:1/16:1)	CerP
LIPID0314	positive	644.494	10.29	CerP(d18:1/18:1)	CerP
LIPID0316	positive	642.478	9.46	CerP(d18:1/18:2)	CerP
LIPID0318	positive	668.494	9.67	CerP(d18:1/20:3)	CerP
LIPID0319	positive	666.478	9.26	CerP(d18:1/20:4)	CerP
LIPID0320	positive	646.509	10.85	CerP(d18:0/18:1)	CerP
LIPID0322	positive	644.494	10.2	CerP(d18:0/18:2)	CerP
LIPID0326	positive	594.575	8.77	Cer(d18:1/20:0)	Cer
LIPID0329	positive	536.496	5.93	Cer(d18:1/16:1)	Cer
LIPID0331	positive	592.559	7.48	Cer(d18:1/20:1)	Cer
LIPID0332	positive	620.59	8.7	Cer(d18:1/22:1)	Cer
LIPID0333	positive	648.622	9.86	Cer(d18:1/24:1)	Cer
LIPID0334	positive	676.653	10.98	Cer(d18:1/26:1)	Cer
LIPID0337	positive	596.59	9.48	Cer(d18:0/20:0)	Cer
LIPID0338	positive	624.621	10.28	Cer(d18:0/22:0)	Cer
LIPID0339	positive	652.652	10.88	Cer(d18:0/24:0)	Cer
LIPID0340	positive	650.637	10.18	Cer(d18:0/24:1)	Cer
LIPID0343	positive	578.575	12.58	Cer(m18:1/20:0)	Cer
LIPID0344	positive	606.607	13	Cer(m18:1/22:0)	Cer
LIPID0345	positive	634.638	13.48	Cer(m18:1/24:0)	Cer
LIPID0346	positive	662.669	14.04	Cer(m18:1/26:0)	Cer
LIPID0349	positive	604.591	12.56	Cer(m18:1/22:1)	Cer
LIPID0350	positive	632.622	12.94	Cer(m18:1/24:1)	Cer
LIPID0357	positive	608.622	13.5	Cer(m18:0/22:0)	Cer
LIPID0359	positive	606.606	12.99	Cer(m18:0/22:1)	Cer
LIPID0362	positive	604.59	12.66	Cer(m18:0/22:2)	Cer
LIPID0367	positive	598.544	9.3	Cer(m18:0/22:5)	Cer
LIPID0369	positive	640.621	9.45	Cer(t18:0/22:0)	Cer
LIPID0370	positive	668.652	10.39	Cer(t18:0/24:0)	Cer
LIPID0371	positive	696.684	10.95	Cer(t18:0/26:0)	Cer
LIPID0372	positive	666.637	8.27	Cer(t18:0/24:1)	Cer
LIPID0375	positive	756.575	9.96	HexCer(d18:1/20:0)	HexCer
LIPID0376	positive	784.606	11.29	HexCer(d18:1/22:0)	HexCer
LIPID0377	positive	812.637	11.65	HexCer(d18:1/24:0)	HexCer
LIPID0378	positive	840.669	12.01	HexCer(d18:1/26:0)	HexCer
LIPID0379	positive	698.496	5.93	HexCer(d18:1/16:1)	HexCer
LIPID0380	positive	726.528	6.6	HexCer(d18:1/18:1)	HexCer
LIPID0381	positive	754.559	7.48	HexCer(d18:1/20:1)	HexCer
LIPID0382	positive	782.59	8.69	HexCer(d18:1/22:1)	HexCer
LIPID0383	positive	810.622	9.89	HexCer(d18:1/24:1)	HexCer
LIPID0384	positive	838.653	11.75	HexCer(d18:1/26:1)	HexCer
LIPID0387	positive	664.484	5.74	PC(O-28:0)	PC
LIPID0388	positive	692.515	6.33	PC(O-30:0)	PC
LIPID0389	positive	720.547	7.1	PC(O-32:0)	PC
LIPID0390	positive	748.578	8.26	PC(O-34:0)	PC
LIPID0391	positive	776.609	9.54	PC(O-36:0)	PC
LIPID0395	positive	662.468	5.11	PC(O-28:1)	PC
LIPID0396	positive	690.5	5.64	PC(O-30:1)	PC
LIPID0397	positive	718.531	6.23	PC(O-32:1)	PC
LIPID0398	positive	746.562	7.14	PC(O-34:1)	PC
LIPID0399	positive	774.593	8.21	PC(O-36:1)	PC
LIPID0400	positive	802.625	9.42	PC(O-38:1)	PC
LIPID0401	positive	830.656	10.34	PC(O-40:1)	PC
LIPID0404	positive	688.484	5.22	PC(O-30:2)	PC
LIPID0405	positive	716.515	5.81	PC(O-32:2)	PC
LIPID0406	positive	744.547	6.52	PC(O-34:2)	PC
LIPID0407	positive	772.578	7.4	PC(O-36:2)	PC
LIPID0408	positive	800.609	8.4	PC(O-38:2)	PC
LIPID0409	positive	828.64	9.24	PC(O-40:2)	PC
LIPID0411	positive	742.531	6.41	PC(O-34:3)	PC
LIPID0412	positive	770.562	6.51	PC(O-36:3)	PC
LIPID0413	positive	798.593	7.29	PC(O-38:3)	PC
LIPID0415	positive	854.656	9.73	PC(O-42:3)	PC
LIPID0416	positive	882.687	10.51	PC(O-44:3)	PC
LIPID0417	positive	740.515	5.81	PC(O-34:4)	PC
LIPID0418	positive	768.547	6.42	PC(O-36:4)	PC
LIPID0419	positive	796.578	7.26	PC(O-38:4)	PC
LIPID0420	positive	824.609	8.41	PC(O-40:4)	PC
LIPID0422	positive	880.672	9.55	PC(O-44:4)	PC
LIPID0423	positive	738.5	5.51	PC(O-34:5)	PC
LIPID0424	positive	766.531	6.3	PC(O-36:5)	PC
LIPID0425	positive	794.562	6.44	PC(O-38:5)	PC
LIPID0426	positive	822.593	7.25	PC(O-40:5)	PC
LIPID0427	positive	850.625	8.41	PC(O-42:5)	PC
LIPID0428	positive	878.656	9.55	PC(O-44:5)	PC
LIPID0429	positive	764.515	5.68	PC(O-36:6)	PC
LIPID0430	positive	792.547	6.27	PC(O-38:6)	PC
LIPID0431	positive	820.578	7	PC(O-40:6)	PC
LIPID0432	positive	848.609	7.35	PC(O-42:6)	PC
LIPID0434	positive	762.5	5.58	PC(O-36:7)	PC
LIPID0435	positive	790.531	6.14	PC(O-38:7)	PC
LIPID0436	positive	818.562	6.27	PC(O-40:7)	PC
LIPID0437	positive	846.593	6.96	PC(O-42:7)	PC
LIPID0439	positive	816.547	5.82	PC(O-40:8)	PC
LIPID0440	positive	844.578	6.37	PC(O-42:8)	PC
LIPID0441	positive	872.609	7.11	PC(O-44:8)	PC
LIPID0442	positive	842.562	6.23	PC(O-42:9)	PC
LIPID0443	positive	870.593	6.92	PC(O-44:9)	PC
LIPID0444	positive	704.552	7.44	PE(P-34:0)	PE
LIPID0445	positive	732.583	8.7	PE(P-36:0)	PE
LIPID0446	positive	760.614	9.75	PE(P-38:0)	PE
LIPID0447	positive	788.645	10.57	PE(P-40:0)	PE
LIPID0448	positive	702.536	6.8	PE(P-34:1)	PE
LIPID0449	positive	730.567	7.78	PE(P-36:1)	PE
LIPID0450	positive	758.599	9.05	PE(P-38:1)	PE
LIPID0451	positive	786.63	10.18	PE(P-40:1)	PE
LIPID0452	positive	814.661	10.83	PE(P-42:1)	PE
LIPID0453	positive	700.52	6.36	PE(P-34:2)	PE
LIPID0454	positive	728.552	6.9	PE(P-36:2)	PE
LIPID0455	positive	756.583	7.61	PE(P-38:2)	PE
LIPID0456	positive	784.614	8.88	PE(P-40:2)	PE
LIPID0457	positive	812.645	10.03	PE(P-42:2)	PE
LIPID0459	positive	698.505	5.99	PE(P-34:3)	PE
LIPID0460	positive	726.536	6.66	PE(P-36:3)	PE
LIPID0461	positive	754.567	7.25	PE(P-38:3)	PE
LIPID0462	positive	782.599	8.38	PE(P-40:3)	PE
LIPID0464	positive	838.661	9.85	PE(P-44:3)	PE
LIPID0465	positive	724.52	6.52	PE(P-36:4)	PE
LIPID0466	positive	752.552	6.69	PE(P-38:4)	PE
LIPID0467	positive	780.583	7.63	PE(P-40:4)	PE
LIPID0469	positive	722.505	5.84	PE(P-36:5)	PE
LIPID0470	positive	750.536	6.46	PE(P-38:5)	PE
LIPID0471	positive	778.567	7.32	PE(P-40:5)	PE
LIPID0472	positive	806.599	8.47	PE(P-42:5)	PE
LIPID0473	positive	834.63	9.75	PE(P-44:5)	PE
LIPID0474	positive	748.52	6.35	PE(P-38:6)	PE
LIPID0475	positive	776.552	6.48	PE(P-40:6)	PE
LIPID0476	positive	804.583	7.3	PE(P-42:6)	PE
LIPID0477	positive	832.614	8.36	PE(P-44:6)	PE
LIPID0478	positive	774.536	6.38	PE(P-40:7)	PE
LIPID0479	positive	802.567	7.14	PE(P-42:7)	PE
LIPID0480	positive	830.599	7.39	PE(P-44:7)	PE
LIPID0483	positive	828.583	7.2	PE(P-44:8)	PE
LIPID0485	positive	482.353	1.74	LPC(O-16:0)	LPC
LIPID0486	positive	510.384	2.75	LPC(O-18:0)	LPC
LIPID0487	positive	538.416	3.91	LPC(O-20:0)	LPC
LIPID0490	positive	480.338	1.44	LPC(O-16:1)	LPC
LIPID0491	positive	508.369	1.92	LPC(O-18:1)	LPC
LIPID0492	positive	536.4	2.92	LPC(O-20:1)	LPC
LIPID0493	positive	564.431	4.63	LPC(O-22:1)	LPC
LIPID0494	positive	506.353	1.46	LPC(O-18:2)	LPC
LIPID0495	positive	534.385	2.14	LPC(O-20:2)	LPC
LIPID0496	positive	562.416	4.08	LPC(O-22:2)	LPC
LIPID0498	positive	532.369	1.69	LPC(O-20:3)	LPC
LIPID0499	positive	530.353	1.38	LPC(O-20:4)	LPC
LIPID0500	positive	558.385	1.97	LPC(O-22:4)	LPC
LIPID0501	positive	556.369	1.52	LPC(O-22:5)	LPC
LIPID0502	positive	466.322	1.98	LPE(P-18:0)	LPE
LIPID0503	positive	494.353	3.05	LPE(P-20:0)	LPE
LIPID0504	positive	320.246	2.51	MG(14:0)	MG
LIPID0505	positive	348.277	3.64	MG(16:0)	MG
LIPID0506	positive	376.308	4.45	MG(18:0)	MG
LIPID0508	positive	374.293	3.46	MG(18:1)	MG
LIPID0509	positive	558.475	7.27	DG(14:0/16:0/0:0)	DG
LIPID0511	positive	586.507	8.4	DG(16:0/16:0/0:0)	DG
LIPID0512	positive	586.507	8.43	DG(14:0/18:0/0:0)	DG
LIPID0515	positive	614.538	9.66	DG(16:0/18:0/0:0)	DG
LIPID0516	positive	614.538	9.65	DG(14:0/20:0/0:0)	DG
LIPID0517	positive	642.569	10.51	DG(18:0/18:0/0:0)	DG
LIPID0519	positive	642.569	10.35	DG(16:0/20:0/0:0)	DG
LIPID0520	positive	642.569	10.35	DG(14:0/22:0/0:0)	DG
LIPID0521	positive	670.601	10.99	DG(18:0/20:0/0:0)	DG
LIPID0524	positive	556.46	6.43	DG(14:0/16:1/0:0)	DG
LIPID0528	positive	584.491	7.31	DG(14:0/18:1/0:0)	DG
LIPID0530	positive	612.522	8.35	DG(16:1/18:0/0:0)	DG
LIPID0531	positive	612.522	8.38	DG(14:1/20:0/0:0)	DG
LIPID0532	positive	612.522	8.44	DG(16:0/18:1/0:0)	DG
LIPID0533	positive	640.554	9.61	DG(16:1/20:0/0:0)	DG
LIPID0534	positive	640.554	9.7	DG(18:0/18:1/0:0)	DG
LIPID0536	positive	696.616	11.47	DG(18:1/22:0/0:0)	DG
LIPID0539	positive	582.475	6.62	DG(14:0/18:2/0:0)	DG
LIPID0541	positive	610.507	7.38	DG(16:1/18:1/0:0)	DG
LIPID0542	positive	610.507	7.54	DG(16:0/18:2/0:0)	DG
LIPID0544	positive	638.538	8.48	DG(18:1/18:1/0:0)	DG
LIPID0546	positive	638.538	8.75	DG(18:0/18:2/0:0)	DG
LIPID0548	positive	666.569	9.64	DG(18:1/20:1/0:0)	DG
LIPID0554	positive	608.491	6.7	DG(16:1/18:2/0:0)	DG
LIPID0557	positive	636.522	7.58	DG(18:1/18:2/0:0)	DG
LIPID0565	positive	664.554	8.69	DG(18:2/20:1/0:0)	DG
LIPID0567	positive	664.554	8.65	DG(18:1/20:2/0:0)	DG
LIPID0568	positive	606.475	6.21	DG(16:1/18:3/0:0)	DG
LIPID0571	positive	606.475	6.29	DG(14:0/20:4/0:0)	DG
LIPID0573	positive	634.507	6.86	DG(18:2/18:2/0:0)	DG
LIPID0574	positive	634.507	6.91	DG(18:1/18:3/0:0)	DG
LIPID0577	positive	634.507	7.29	DG(16:0/20:4/0:0)	DG
LIPID0578	positive	662.538	7.73	DG(18:2/20:2/0:0)	DG
LIPID0580	positive	662.538	7.82	DG(18:1/20:3/0:0)	DG
LIPID0582	positive	632.491	6.39	DG(18:2/18:3/0:0)	DG
LIPID0586	positive	660.522	7.17	DG(18:2/20:3/0:0)	DG
LIPID0588	positive	660.522	7.33	DG(18:1/20:4/0:0)	DG
LIPID0593	positive	658.507	6.64	DG(18:2/20:4/0:0)	DG
LIPID0594	positive	658.507	6.73	DG(18:1/20:5/0:0)	DG
LIPID0597	positive	686.538	7.26	DG(18:2/22:4/0:0)	DG
LIPID0600	positive	768.674	11.84	TG(14:0/14:0/16:0)	TG
LIPID0603	positive	796.705	12.21	TG(14:0/16:0/16:0)	TG
LIPID0606	positive	824.736	12.62	TG(14:0/16:0/18:0)	TG
LIPID0607	positive	852.768	13.04	TG(16:0/16:0/18:0)	TG
LIPID0608	positive	852.768	13.05	TG(14:0/18:0/18:0)	TG
LIPID0610	positive	880.799	13.51	TG(16:0/16:0/20:0)	TG
LIPID0612	positive	880.799	13.53	TG(14:0/18:0/20:0)	TG
LIPID0624	positive	794.689	11.83	TG(14:0/16:0/16:1)	TG
LIPID0626	positive	794.689	11.82	TG(14:0/14:0/18:1)	TG
LIPID0627	positive	822.721	12.2	TG(16:0/16:0/16:1)	TG
LIPID0628	positive	822.721	12.19	TG(14:0/14:0/20:1)	TG
LIPID0629	positive	822.721	12.2	TG(14:0/16:0/18:1)	TG
LIPID0630	positive	822.721	12.21	TG(14:0/16:1/18:0)	TG
LIPID0631	positive	850.752	12.59	TG(16:0/16:0/18:1)	TG
LIPID0633	positive	850.752	12.61	TG(14:0/14:0/22:1)	TG
LIPID0634	positive	850.752	12.61	TG(14:0/18:0/18:1)	TG
LIPID0635	positive	850.752	12.63	TG(14:0/16:1/20:0)	TG
LIPID0636	positive	878.783	12.99	TG(14:0/18:0/20:1)	TG
LIPID0637	positive	878.783	13.02	TG(16:0/16:1/20:0)	TG
LIPID0640	positive	878.783	13.03	TG(14:0/18:1/20:0)	TG
LIPID0641	positive	878.783	13.03	TG(14:0/16:0/22:1)	TG
LIPID0642	positive	878.783	13.04	TG(16:1/18:0/18:0)	TG
LIPID0643	positive	906.815	13.48	TG(18:0/18:0/18:1)	TG
LIPID0645	positive	906.815	13.44	TG(14:0/20:0/20:1)	TG
LIPID0646	positive	906.815	13.47	TG(16:0/16:1/22:0)	TG
LIPID0647	positive	906.815	13.47	TG(14:0/18:1/22:0)	TG
LIPID0648	positive	906.815	13.42	TG(14:0/18:0/22:1)	TG
LIPID0662	positive	764.642	11.11	TG(14:0/14:1/16:1)	TG
LIPID0663	positive	764.642	11.14	TG(14:1/14:1/16:0)	TG
LIPID0664	positive	792.674	11.47	TG(14:0/16:1/16:1)	TG
LIPID0665	positive	792.674	11.47	TG(14:0/14:1/18:1)	TG
LIPID0666	positive	792.674	11.5	TG(14:0/14:0/18:2)	TG
LIPID0668	positive	792.674	11.51	TG(14:1/16:0/16:1)	TG
LIPID0669	positive	820.705	11.83	TG(14:0/16:1/18:1)	TG
LIPID0671	positive	820.705	11.88	TG(14:0/14:0/20:2)	TG
LIPID0672	positive	820.705	11.89	TG(14:0/16:0/18:2)	TG
LIPID0673	positive	820.705	11.89	TG(16:0/16:1/16:1)	TG
LIPID0674	positive	820.705	11.87	TG(14:1/14:1/20:0)	TG
LIPID0675	positive	820.705	11.9	TG(14:1/16:1/18:0)	TG
LIPID0676	positive	848.736	12.18	TG(14:0/14:0/22:2)	TG
LIPID0677	positive	848.736	12.18	TG(14:0/18:1/18:1)	TG
LIPID0678	positive	848.736	12.27	TG(16:0/16:1/18:1)	TG
LIPID0679	positive	848.736	12.29	TG(14:0/18:0/18:2)	TG
LIPID0681	positive	848.736	12.19	TG(16:1/16:1/18:0)	TG
LIPID0682	positive	876.768	12.56	TG(14:0/18:1/20:1)	TG
LIPID0684	positive	876.768	12.57	TG(16:0/16:1/20:1)	TG
LIPID0685	positive	876.768	12.63	TG(14:0/18:0/20:2)	TG
LIPID0686	positive	876.768	12.67	TG(14:0/18:2/20:0)	TG
LIPID0688	positive	876.768	12.6	TG(16:1/16:1/20:0)	TG
LIPID0689	positive	904.799	12.95	TG(14:0/20:1/20:1)	TG
LIPID0690	positive	904.799	13.03	TG(16:0/16:1/22:1)	TG
LIPID0691	positive	904.799	13.04	TG(18:0/18:1/18:1)	TG
LIPID0692	positive	904.799	12.99	TG(14:0/18:1/22:1)	TG
LIPID0693	positive	904.799	13.05	TG(14:0/20:0/20:2)	TG
LIPID0694	positive	904.799	13.09	TG(14:0/18:2/22:0)	TG
LIPID0697	positive	932.83	13.49	TG(18:0/18:2/20:0)	TG
LIPID0698	positive	932.83	13.48	TG(14:0/20:0/22:2)	TG
LIPID0699	positive	932.83	13.41	TG(14:0/20:1/22:1)	TG
LIPID0700	positive	932.83	13.49	TG(16:0/18:2/22:0)	TG
LIPID0703	positive	932.83	13.43	TG(18:1/18:1/20:0)	TG
LIPID0714	positive	790.658	11.15	TG(14:0/14:1/18:2)	TG
LIPID0715	positive	790.658	11.23	TG(14:0/14:0/18:3)	TG
LIPID0716	positive	818.689	11.51	TG(14:0/14:0/20:3)	TG
LIPID0717	positive	818.689	11.51	TG(14:0/16:1/18:2)	TG
LIPID0718	positive	818.689	11.57	TG(14:0/16:0/18:3)	TG
LIPID0720	positive	818.689	11.51	TG(16:1/16:1/16:1)	TG
LIPID0721	positive	818.689	11.5	TG(14:1/16:1/18:1)	TG
LIPID0722	positive	818.689	11.55	TG(14:1/14:1/20:1)	TG
LIPID0723	positive	846.721	11.87	TG(14:0/18:1/18:2)	TG
LIPID0725	positive	846.721	11.87	TG(14:0/16:1/20:2)	TG
LIPID0726	positive	846.721	11.87	TG(14:0/14:0/22:3)	TG
LIPID0727	positive	846.721	11.88	TG(16:0/16:1/18:2)	TG
LIPID0728	positive	846.721	12.02	TG(14:0/18:0/18:3)	TG
LIPID0729	positive	846.721	11.88	TG(14:1/16:1/20:1)	TG
LIPID0730	positive	846.721	11.87	TG(16:1/16:1/18:1)	TG
LIPID0731	positive	846.721	11.89	TG(14:1/14:1/22:1)	TG
LIPID0732	positive	874.752	12.23	TG(14:0/16:0/22:3)	TG
LIPID0733	positive	874.752	12.24	TG(14:0/18:2/20:1)	TG
LIPID0735	positive	874.752	12.25	TG(16:0/16:1/20:2)	TG
LIPID0737	positive	874.752	12.24	TG(14:0/18:1/20:2)	TG
LIPID0738	positive	874.752	12.25	TG(14:0/16:1/22:2)	TG
LIPID0741	positive	874.752	12.29	TG(14:0/18:0/20:3)	TG
LIPID0742	positive	874.752	12.4	TG(14:0/18:3/20:0)	TG
LIPID0743	positive	874.752	12.18	TG(16:1/16:1/20:1)	TG
LIPID0744	positive	874.752	12.26	TG(14:1/16:0/22:2)	TG
LIPID0745	positive	874.752	12.24	TG(14:1/16:1/22:1)	TG
LIPID0746	positive	902.783	12.61	TG(16:0/16:0/22:3)	TG
LIPID0747	positive	902.783	12.6	TG(14:0/20:1/20:2)	TG
LIPID0749	positive	902.783	12.65	TG(18:0/18:1/18:2)	TG
LIPID0750	positive	902.783	12.65	TG(14:0/18:3/22:0)	TG
LIPID0751	positive	902.783	12.65	TG(14:0/18:2/22:1)	TG
LIPID0753	positive	902.783	12.56	TG(18:1/18:1/18:1)	TG
LIPID0754	positive	930.815	12.78	TG(16:0/18:3/22:0)	TG
LIPID0756	positive	930.815	13.03	TG(18:0/18:3/20:0)	TG
LIPID0757	positive	930.815	13.03	TG(14:0/20:2/22:1)	TG
LIPID0758	positive	930.815	12.99	TG(14:0/20:1/22:2)	TG
LIPID0759	positive	930.815	13.06	TG(16:0/18:2/22:1)	TG
LIPID0761	positive	930.815	13.01	TG(16:0/18:0/22:3)	TG
LIPID0762	positive	930.815	13.07	TG(14:0/20:0/22:3)	TG
LIPID0763	positive	930.815	12.92	TG(18:1/18:2/20:0)	TG
LIPID0765	positive	958.846	13.48	TG(16:0/20:0/22:3)	TG
LIPID0766	positive	958.846	13.56	TG(14:0/22:0/22:3)	TG
LIPID0768	positive	958.846	13.55	TG(18:2/20:0/20:1)	TG
LIPID0771	positive	788.642	10.76	TG(14:1/14:1/18:2)	TG
LIPID0772	positive	816.674	11.19	TG(14:0/16:1/18:3)	TG
LIPID0774	positive	816.674	11.39	TG(14:0/14:0/20:4)	TG
LIPID0775	positive	816.674	11.32	TG(14:0/16:0/18:4)	TG
LIPID0776	positive	816.674	11.18	TG(14:1/16:1/18:2)	TG
LIPID0777	positive	816.674	11.19	TG(14:1/14:1/20:2)	TG
LIPID0778	positive	844.705	11.77	TG(14:0/16:0/20:4)	TG
LIPID0779	positive	844.705	11.57	TG(14:0/14:0/22:4)	TG
LIPID0780	positive	844.705	11.56	TG(14:0/18:2/18:2)	TG
LIPID0782	positive	844.705	11.56	TG(14:0/18:0/18:4)	TG
LIPID0783	positive	844.705	11.62	TG(14:0/18:1/18:3)	TG
LIPID0784	positive	844.705	11.62	TG(16:0/16:1/18:3)	TG
LIPID0786	positive	844.705	11.52	TG(16:1/16:1/18:2)	TG
LIPID0787	positive	844.705	11.58	TG(14:1/14:1/22:2)	TG
LIPID0789	positive	872.736	11.89	TG(14:0/18:3/20:1)	TG
LIPID0791	positive	872.736	11.92	TG(14:0/18:2/20:2)	TG
LIPID0793	positive	872.736	11.95	TG(16:0/16:1/20:3)	TG
LIPID0794	positive	872.736	11.93	TG(14:0/16:0/22:4)	TG
LIPID0795	positive	872.736	11.96	TG(14:0/18:1/20:3)	TG
LIPID0797	positive	872.736	12.01	TG(14:0/18:0/20:4)	TG
LIPID0799	positive	872.736	11.88	TG(16:1/16:1/20:2)	TG
LIPID0800	positive	872.736	11.94	TG(14:1/16:1/22:2)	TG
LIPID0801	positive	872.736	11.91	TG(14:1/16:0/22:3)	TG
LIPID0803	positive	900.768	12.25	TG(14:0/18:2/22:2)	TG
LIPID0804	positive	900.768	12.29	TG(14:0/20:2/20:2)	TG
LIPID0805	positive	900.768	12.12	TG(14:0/20:0/20:4)	TG
LIPID0806	positive	900.768	12.31	TG(16:0/16:1/22:3)	TG
LIPID0807	positive	900.768	12.33	TG(14:0/20:1/20:3)	TG
LIPID0808	positive	900.768	12.36	TG(14:0/18:3/22:1)	TG
LIPID0809	positive	900.768	12.33	TG(18:0/18:2/18:2)	TG
LIPID0810	positive	900.768	12.41	TG(14:0/18:0/22:4)	TG
LIPID0811	positive	900.768	12.23	TG(18:1/18:1/18:2)	TG
LIPID0812	positive	900.768	12.23	TG(16:1/16:1/22:2)	TG
LIPID0813	positive	928.799	12.5	TG(14:0/20:4/22:0)	TG
LIPID0816	positive	928.799	12.68	TG(14:0/20:1/22:3)	TG
LIPID0817	positive	928.799	12.7	TG(18:0/18:3/20:1)	TG
LIPID0818	positive	928.799	12.64	TG(14:0/20:2/22:2)	TG
LIPID0819	positive	928.799	12.72	TG(14:0/20:3/22:1)	TG
LIPID0820	positive	928.799	12.73	TG(14:0/20:0/22:4)	TG
LIPID0821	positive	928.799	12.59	TG(18:1/18:3/20:0)	TG
LIPID0822	positive	928.799	12.67	TG(18:2/18:2/20:0)	TG
LIPID0823	positive	956.83	13.16	TG(18:2/18:2/22:0)	TG
LIPID0825	positive	814.658	10.86	TG(14:1/16:1/18:3)	TG
LIPID0827	positive	842.689	11.29	TG(14:0/14:0/22:5)	TG
LIPID0828	positive	842.689	11.3	TG(14:0/18:2/18:3)	TG
LIPID0829	positive	842.689	11.25	TG(16:1/16:1/18:3)	TG
LIPID0830	positive	842.689	11.25	TG(14:1/14:1/22:3)	TG
LIPID0832	positive	870.721	11.61	TG(14:0/18:1/20:4)	TG
LIPID0833	positive	870.721	11.63	TG(14:0/18:2/20:3)	TG
LIPID0834	positive	870.721	11.66	TG(14:0/16:0/22:5)	TG
LIPID0835	positive	870.721	11.69	TG(16:0/16:1/20:4)	TG
LIPID0836	positive	870.721	11.69	TG(14:0/18:3/20:2)	TG
LIPID0837	positive	870.721	11.68	TG(14:0/16:1/22:4)	TG
LIPID0840	positive	870.721	11.58	TG(16:1/16:1/20:3)	TG
LIPID0841	positive	870.721	11.66	TG(14:1/16:1/22:3)	TG
LIPID0842	positive	898.752	11.87	TG(14:0/20:0/20:5)	TG
LIPID0843	positive	898.752	12.01	TG(14:0/18:0/22:5)	TG
LIPID0847	positive	898.752	11.92	TG(14:0/18:2/22:3)	TG
LIPID0848	positive	898.752	12.01	TG(14:0/18:3/22:2)	TG
LIPID0849	positive	898.752	12.05	TG(16:0/16:1/22:4)	TG
LIPID0850	positive	898.752	12.01	TG(14:0/20:2/20:3)	TG
LIPID0851	positive	898.752	12.03	TG(14:0/18:1/22:4)	TG
LIPID0852	positive	898.752	12.06	TG(18:0/18:2/18:3)	TG
LIPID0853	positive	898.752	12.12	TG(14:0/20:1/20:4)	TG
LIPID0854	positive	898.752	11.91	TG(14:1/18:0/22:4)	TG
LIPID0855	positive	898.752	11.92	TG(18:1/18:2/18:2)	TG
LIPID0856	positive	898.752	11.93	TG(16:1/16:1/22:3)	TG
LIPID0857	positive	926.783	12.12	TG(14:0/20:0/22:5)	TG
LIPID0858	positive	926.783	12.36	TG(16:0/18:3/22:2)	TG
LIPID0859	positive	926.783	12.28	TG(14:0/20:2/22:3)	TG
LIPID0861	positive	926.783	12.45	TG(18:0/18:3/20:2)	TG
LIPID0862	positive	926.783	12.38	TG(14:0/20:3/22:2)	TG
LIPID0863	positive	926.783	12.39	TG(16:0/18:2/22:3)	TG
LIPID0864	positive	926.783	12.39	TG(14:0/20:1/22:4)	TG
LIPID0865	positive	926.783	12.31	TG(18:1/18:3/20:1)	TG
LIPID0866	positive	926.783	12.28	TG(18:2/18:3/20:0)	TG
LIPID0867	positive	954.815	12.68	TG(14:0/22:1/22:4)	TG
LIPID0869	positive	954.815	12.9	TG(16:0/20:4/22:1)	TG
LIPID0870	positive	954.815	12.67	TG(18:2/18:3/22:0)	TG
LIPID0871	positive	982.846	13.06	TG(18:1/20:1/22:3)	TG
LIPID0872	positive	840.674	10.99	TG(14:0/18:3/18:3)	TG
LIPID0873	positive	840.674	11.03	TG(14:0/14:0/22:6)	TG
LIPID0874	positive	840.674	10.98	TG(14:0/18:2/18:4)	TG
LIPID0875	positive	840.674	10.96	TG(14:1/14:1/22:4)	TG
LIPID0876	positive	840.674	11.04	TG(14:1/16:1/20:4)	TG
LIPID0878	positive	868.705	11.31	TG(14:0/18:3/20:3)	TG
LIPID0879	positive	868.705	11.44	TG(14:0/18:2/20:4)	TG
LIPID0880	positive	868.705	11.44	TG(16:0/16:1/20:5)	TG
LIPID0881	positive	868.705	11.44	TG(14:0/16:0/22:6)	TG
LIPID0882	positive	868.705	11.5	TG(14:0/18:1/20:5)	TG
LIPID0883	positive	868.705	11.31	TG(16:1/16:1/20:4)	TG
LIPID0884	positive	896.736	11.67	TG(14:0/18:3/22:3)	TG
LIPID0885	positive	896.736	11.63	TG(14:0/20:3/20:3)	TG
LIPID0886	positive	896.736	11.71	TG(14:0/18:2/22:4)	TG
LIPID0887	positive	896.736	11.75	TG(14:0/18:0/22:6)	TG
LIPID0888	positive	896.736	11.81	TG(16:0/16:1/22:5)	TG
LIPID0889	positive	896.736	11.81	TG(14:0/20:2/20:4)	TG
LIPID0890	positive	896.736	11.79	TG(14:0/18:1/22:5)	TG
LIPID0891	positive	896.736	11.66	TG(18:1/18:2/18:3)	TG
LIPID0892	positive	896.736	11.63	TG(14:1/18:0/22:5)	TG
LIPID0893	positive	896.736	11.75	TG(16:1/16:1/22:4)	TG
LIPID0894	positive	896.736	11.62	TG(18:2/18:2/18:2)	TG
LIPID0896	positive	924.768	11.98	TG(14:0/20:0/22:6)	TG
LIPID0898	positive	924.768	11.99	TG(14:0/20:3/22:3)	TG
LIPID0899	positive	924.768	12.07	TG(14:0/20:2/22:4)	TG
LIPID0900	positive	924.768	12.12	TG(16:0/18:3/22:3)	TG
LIPID0901	positive	924.768	12.18	TG(18:0/18:3/20:3)	TG
LIPID0902	positive	924.768	12.12	TG(14:0/20:4/22:2)	TG
LIPID0903	positive	924.768	12.12	TG(14:0/20:1/22:5)	TG
LIPID0904	positive	924.768	12.05	TG(18:1/18:3/20:2)	TG
LIPID0905	positive	924.768	12.02	TG(16:1/18:2/22:3)	TG
LIPID0906	positive	924.768	12	TG(18:2/18:3/20:1)	TG
LIPID0907	positive	924.768	12.01	TG(18:3/18:3/20:0)	TG
LIPID0908	positive	952.799	12.43	TG(16:0/20:3/22:3)	TG
LIPID0909	positive	952.799	12.41	TG(14:0/22:2/22:4)	TG
LIPID0910	positive	952.799	12.37	TG(14:0/22:0/22:6)	TG
LIPID0911	positive	952.799	12.48	TG(16:0/20:4/22:2)	TG
LIPID0912	positive	952.799	12.52	TG(14:0/22:1/22:5)	TG
LIPID0913	positive	952.799	12.37	TG(18:1/18:2/22:3)	TG
LIPID0914	positive	866.689	11.03	TG(14:0/18:2/20:5)	TG
LIPID0915	positive	866.689	11.03	TG(14:0/18:3/20:4)	TG
LIPID0916	positive	866.689	11.04	TG(16:1/16:1/20:5)	TG
LIPID0917	positive	894.721	11.36	TG(14:0/18:3/22:4)	TG
LIPID0918	positive	894.721	11.45	TG(14:0/20:3/20:4)	TG
LIPID0920	positive	894.721	11.5	TG(14:0/18:2/22:5)	TG
LIPID0921	positive	894.721	11.56	TG(14:0/20:2/20:5)	TG
LIPID0922	positive	894.721	11.56	TG(16:0/16:1/22:6)	TG
LIPID0923	positive	894.721	11.62	TG(14:0/18:1/22:6)	TG
LIPID0924	positive	894.721	11.41	TG(18:1/18:3/18:3)	TG
LIPID0925	positive	894.721	11.45	TG(16:1/16:1/22:5)	TG
LIPID0926	positive	894.721	11.35	TG(18:2/18:2/18:3)	TG
LIPID0927	positive	922.752	11.77	TG(14:0/20:1/22:6)	TG
LIPID0930	positive	922.752	11.79	TG(14:0/20:4/22:3)	TG
LIPID0931	positive	922.752	11.71	TG(14:0/20:3/22:4)	TG
LIPID0932	positive	922.752	11.86	TG(14:0/20:5/22:2)	TG
LIPID0933	positive	922.752	11.82	TG(14:0/20:2/22:5)	TG
LIPID0934	positive	922.752	11.95	TG(18:0/18:3/20:4)	TG
LIPID0935	positive	922.752	11.76	TG(16:1/18:3/22:3)	TG
LIPID0936	positive	922.752	11.79	TG(18:1/18:3/20:3)	TG
LIPID0937	positive	922.752	11.81	TG(14:1/20:0/22:6)	TG
LIPID0938	positive	922.752	11.76	TG(18:2/18:3/20:2)	TG
LIPID0939	positive	922.752	11.73	TG(18:3/18:3/20:1)	TG
LIPID0940	positive	950.783	12.13	TG(16:0/20:4/22:3)	TG
LIPID0941	positive	950.783	12.14	TG(16:0/20:1/22:6)	TG
LIPID0943	positive	950.783	12.06	TG(14:0/22:3/22:4)	TG
LIPID0944	positive	950.783	12.1	TG(18:1/18:3/22:3)	TG
LIPID0945	positive	950.783	12.06	TG(18:2/18:2/22:3)	TG
LIPID0946	positive	892.705	11.09	TG(14:0/18:3/22:5)	TG
LIPID0947	positive	892.705	11.17	TG(14:0/20:4/20:4)	TG
LIPID0948	positive	892.705	11.18	TG(14:0/20:3/20:5)	TG
LIPID0949	positive	892.705	11.29	TG(14:0/18:2/22:6)	TG
LIPID0950	positive	892.705	11.19	TG(16:1/16:1/22:6)	TG
LIPID0951	positive	892.705	11.09	TG(18:2/18:3/18:3)	TG
LIPID0954	positive	920.736	11.49	TG(14:0/20:4/22:4)	TG
LIPID0955	positive	920.736	11.54	TG(14:0/20:5/22:3)	TG
LIPID0956	positive	920.736	11.52	TG(14:0/20:3/22:5)	TG
LIPID0957	positive	920.736	11.68	TG(16:0/18:3/22:5)	TG
LIPID0958	positive	920.736	11.68	TG(14:0/20:2/22:6)	TG
LIPID0959	positive	920.736	11.54	TG(16:1/18:3/22:4)	TG
LIPID0960	positive	920.736	11.56	TG(18:1/18:3/20:4)	TG
LIPID0961	positive	920.736	11.49	TG(18:2/18:3/20:3)	TG
LIPID0962	positive	920.736	11.5	TG(18:3/18:3/20:2)	TG
LIPID0963	positive	948.768	11.75	TG(14:0/22:4/22:4)	TG
LIPID0964	positive	948.768	11.85	TG(14:0/22:3/22:5)	TG
LIPID0965	positive	948.768	12.01	TG(14:0/22:2/22:6)	TG
LIPID0966	positive	948.768	11.89	TG(16:0/20:5/22:3)	TG
LIPID0967	positive	948.768	12.06	TG(18:0/18:3/22:5)	TG
LIPID0968	positive	948.768	11.77	TG(16:1/20:4/22:3)	TG
LIPID0969	positive	948.768	11.89	TG(18:1/18:3/22:4)	TG
LIPID0970	positive	948.768	11.79	TG(18:2/18:3/22:3)	TG
LIPID0971	positive	948.768	11.8	TG(18:3/18:3/22:2)	TG
LIPID0972	positive	976.799	12.33	TG(18:0/20:4/22:4)	TG
LIPID0973	positive	918.721	11.23	TG(14:0/20:4/22:5)	TG
LIPID0974	positive	918.721	11.24	TG(14:0/20:5/22:4)	TG
LIPID0975	positive	918.721	11.31	TG(14:0/20:3/22:6)	TG
LIPID0976	positive	918.721	11.24	TG(18:2/18:3/20:4)	TG
LIPID0977	positive	918.721	11.24	TG(18:3/18:3/20:3)	TG
LIPID0978	positive	946.752	11.66	TG(14:0/22:3/22:6)	TG
LIPID0979	positive	946.752	11.73	TG(16:0/20:5/22:4)	TG
LIPID0980	positive	946.752	11.55	TG(14:0/22:4/22:5)	TG
LIPID0981	positive	946.752	11.69	TG(16:0/20:4/22:5)	TG
LIPID0982	positive	946.752	11.66	TG(18:1/18:3/22:5)	TG
LIPID0983	positive	946.752	11.58	TG(18:2/18:3/22:4)	TG
LIPID0984	positive	916.705	10.96	TG(14:0/20:5/22:5)	TG
LIPID0985	positive	916.705	11.03	TG(14:0/20:4/22:6)	TG
LIPID0986	positive	916.705	10.96	TG(18:3/18:3/20:4)	TG
LIPID0987	positive	944.736	11.37	TG(16:0/20:5/22:5)	TG
LIPID0988	positive	944.736	11.3	TG(14:0/22:5/22:5)	TG
LIPID0989	positive	944.736	11.37	TG(16:0/20:4/22:6)	TG
LIPID0990	positive	944.736	11.36	TG(14:0/22:4/22:6)	TG
LIPID0991	positive	944.736	11.42	TG(18:1/18:3/22:6)	TG
LIPID0992	positive	944.736	11.36	TG(18:2/18:3/22:5)	TG
LIPID0993	positive	944.736	11.33	TG(18:3/18:3/22:4)	TG
LIPID1000	positive	902.677	12.64	PS(44:1)	PS
LIPID1001	positive	760.505	6.24	PS(34:2)	PS
LIPID1006	positive	900.662	12.27	PS(44:2)	PS
LIPID1007	positive	730.458	3.82	PS(32:3)	PS
LIPID1013	positive	898.646	11.91	PS(44:3)	PS
LIPID1018	positive	896.63	11.63	PS(44:4)	PS
LIPID1022	positive	894.615	11.37	PS(44:5)	PS
LIPID1023	positive	808.505	5.85	PS(38:6)	PS
LIPID1034	positive	703.52	6.52	PA(36:1)	PA
LIPID1035	positive	731.551	7.37	PA(38:1)	PA

## Sheet: Table S3
Table S3. Clinical baseline data of patients in the validation cohort
	CAD-ONLY	CAD-T2DM	P value
	n=370	n=156
Demographic data
Age (years)	62.07(53.98,68.00)	63.89(56.21,69.37)	0.0461659
Sex (male), %	76.42	69.23	0.0849
BMI (kg/m2)	24.03(22.22,26.01)	24.03(22.07,25.91)	0.687128
Comorbidities
Hypertension, %	58.2	65.58	0.1158
Hyperlipidemia, %	12.02	17.53	0.0947
Biochemical measurements
ALT, U/L	21.90(15,31)	20.55(14.40,31.00)	0.600053
AST, U/L	22.00(18.43,29.00)	20.00(17.60,26.05)	0.0139749
eGFR, ml/min/1.73m2	84.08(72.68,97.14)	83.89(68.70,100.50)	0.630949
CK, U/L	91.20(65.98,124.25)	82.00(52.08,121.75)	0.0525881
CKMB, U/L	10.80(8.10,14.50)	11.50(7.85,16.45)	0.610686
CREA, μmol/L	85.44(75.30,96.28)	84.11(79.21,99.02)	0.780383
CHOL, mmol/L	4.10(3.46,4.90)	3.80(3.20,4.59)	0.0192037
LDLC, mmol/L	2.57(2.12,3.20)	2.41(1.96,2.98)	0.0710591
HDLC, mmol/L	0.97(0.85,1.11)	0.92(0.78,1.07)	0.00820165
APOA, g/L	1.16(1.04,1.29)	1.10(0.99,1.22)	0.0128862
TG, mmol/L	1.55(1.09,2.09)	1.47(1.08,1.97)	0.402268
Lp(a), mg/L	154.00(82.75,328.25)	156.50(67.5,321)	0.708138
proBNP, pg/mL	110.20(49.435,302.25)	162.75(60.46,729.32)	0.00621383
GLUC, mmol/L	5.12(4.76,5.64)	6.72(5.64,8.51)	<0.001
HbA1c, %	5.90(5.60,6.20)	7.30(6.50,8.40)	<0.001
Data processing is the same as Table 1

## Sheet: Table S4
Table S4. One factor logistic regression of diabetes in the discovery cohort
Metabolites	Class	OR	Beta	OR_ci_lower	OR_ci_upper	Pvalue	FDR
D-Aspartic acid	Amino acid	1.22799	0.205382	0.975676	1.54145	0.07762	0.191224
D-Pyrrolidine-2-carboxylic acid	Amino acid	0.97204	-0.0283588	0.811411	1.12009	0.722243	0.834911
L-Cystine	Amino acid	1.11294	0.107003	0.925271	1.33504	0.25157	0.443437
L-Threonine	Amino acid	0.988249	-0.0118203	0.745668	1.30263	0.933697	0.957949
L-Aspartic Acid	Amino acid	1.14071	0.13165	0.869992	1.49379	0.339072	0.54264
L-Citrulline	Amino acid	0.693633	-0.365813	0.536259	0.889326	0.00454358	0.0258064
L-Glutamic Acid	Amino acid	1.24623	0.220122	1.00513	1.54074	0.0426044	0.123371
L-Histidine	Amino acid	0.962771	-0.0379401	0.759389	1.21574	0.751654	0.85384
L-Phenylalanine	Amino acid	0.86055	-0.150184	0.639468	1.14236	0.309152	0.51664
L-Proline	Amino acid	0.955105	-0.0459339	0.763618	1.18143	0.678961	0.810463
L-Pyroglutamic Acid	Amino acid	0.275479	-1.28924	0.194972	0.38128	4.84e-14	1.05149e-11
L-Serine	Amino acid	1.16939	0.156482	0.89195	1.53118	0.255722	0.448072
L-Tryptophan	Amino acid	0.498628	-0.695895	0.366726	0.675026	7.56e-06	0.000218988
Allantoin	Amino acid and its derivatives	1.27902	0.246095	0.875177	1.86567	0.201542	0.385866
Asp-phe	Amino acid and its derivatives	0.980976	-0.019207	0.90601	1.04609	0.590291	0.754357
D-Glutamic acid	Amino acid and its derivatives	0.996931	-0.00307414	0.860386	1.13287	0.964289	0.981226
Hexanoyl glycine	Amino acid and its derivatives	1.0256	0.0252731	0.852207	1.21638	0.777891	0.871531
L-Asparagine Anhydrous	Amino acid and its derivatives	0.968651	-0.0318507	0.73606	1.26989	0.818693	0.892653
L-Cysteine	Amino acid and its derivatives	1.11745	0.111053	0.921348	1.34678	0.246783	0.441947
L-Glutamine	Amino acid and its derivatives	0.84674	-0.166362	0.641344	1.1103	0.234156	0.424922
Methionine sulfoxide	Amino acid and its derivatives	0.805885	-0.215814	0.625164	0.996919	0.0885508	0.209675
N-acetyl-l-leucine	Amino acid and its derivatives	1.66495	0.509795	1.2142	2.3036	0.0017396	0.0132347
Phenylacetyl-L-glutamine	Amino acid and its derivatives	1.06301	0.0611061	0.857952	1.30702	0.567934	0.734427
Benzoylformic acid	Benzoic Acid and Derivatives	0.984204	-0.0159216	0.81483	1.15675	0.855172	0.915148
p–Hydroxyphenyl acetic acid	Benzoic acid and its derivatives	1.04821	0.0470854	0.989012	1.10922	0.105824	0.240107
theophylline	Pyridine and its derivatives	1.06113	0.0593319	0.934891	1.19673	0.341682	0.545813
Tauroursodeoxycholic acid	Bile acids	1.03692	0.03625	0.962039	1.11384	0.314807	0.52009
Taurochenodesoxycholic acid	Bile acids	0.931108	-0.0713795	0.78247	1.0854	0.388519	0.597562
Glycoursodeoxycholic acid	Bile acids	0.849736	-0.162829	0.69631	1.01467	0.088547	0.209675
Glycocholic acid	Bile acids	0.905058	-0.0997564	0.780124	1.02564	0.149699	0.312713
Glycochenodeoxycholic acid	Bile acids	0.92584	-0.0770537	0.751774	1.12714	0.454475	0.649971
Deoxycholic acid	Bile acids	0.960258	-0.0405532	0.846113	1.06282	0.479617	0.670456
Dulcitol	Phenols and their derivatives	1.18249	0.167624	1.00011	1.39633	0.0471687	0.129714
1,7-Dimethylxanthine	Nucleotide and its derivates	1.05079	0.0495463	0.93277	1.17607	0.396072	0.605963
1-Methylhistidine	Nucleotide and its derivates	0.993915	-0.00610373	0.936871	1.04431	0.82088	0.893916
5'-Deoxy-5'-(methylthio) adenosine	Nucleotide and its derivates	1.09678	0.0923775	0.866108	1.38033	0.423606	0.624981
5-Methyluridine	Nucleotide and its derivates	0.870457	-0.138737	0.694053	1.08302	0.22107	0.410492
Adenosine 5'-monophosphate	Nucleotide and its derivates	1.02906	0.0286498	0.966601	1.09346	0.360574	0.566136
Inosine	Nucleotide and its derivates	1.02757	0.0271926	0.965923	1.08915	0.352483	0.559978
β-Nicotinamide mononucleotide	Nucleotide and its derivates	1.07461	0.0719597	0.794081	1.45551	0.641105	0.785783
L-Thyroxine	Hormones	1.05107	0.0498059	0.796717	1.3823	0.722501	0.834911
D-Malic acid	TCA cycle	1.2348	0.210911	1.01888	1.53648	0.0403783	0.119909
L-Malic acid	TCA cycle	1.13984	0.130884	1.01147	1.29252	0.0339911	0.108199
Succinic acid	TCA cycle	1.24917	0.222475	0.988295	1.6036	0.0672625	0.171411
Malate	TCA cycle	1.21071	0.191208	1.01248	1.46812	0.0404296	0.119909
D-Sorbitol	Sugar alcohols	1.20729	0.188377	1.01506	1.43241	0.0310282	0.10225
D-Sucrose	Carbohydrates	1.35444	0.303388	1.14938	1.599	0.000301895	0.00363452
D-Trehalose	Carbohydrates	1.37841	0.320929	1.22139	1.56287	3.09e-07	2.23767e-05
D-Erythronolactone	Carbohydrates	0.47628	-0.741748	0.262701	0.852959	0.0134444	0.0581255
D-Arabinose	Carbohydrates	1.79275	0.583753	1.45171	2.23343	1.03e-07	8.137e-06
Pantothenate	Vitamin	1.04864	0.0474939	0.835397	1.30183	0.670773	0.804888
Riboflavin	Vitamine related	1.01496	0.0148539	0.864922	1.17584	0.848126	0.912156
4-Acetamidophenol	Drugs	0.997523	-0.00247981	0.966834	1.02315	0.858556	0.915148
Ortho-hydroxy atorvastatin	Drugs	1.01975	0.0195619	0.809125	1.26056	0.860387	0.915148
Para-hydroxy atorvastatin	Drugs	1.15306	0.142416	1.01189	1.33293	0.038161	0.116284
3-Indolepropionic acid	Indole and its derivatives	1.093	0.0889239	1.00996	1.18277	0.0255983	0.0911679
Indole-5-carboxylic acid (98%)	Indole and its derivatives	0.904079	-0.100838	0.644542	1.2222	0.535013	0.709939
2,3-dimethylsuccinic acid	Organic acid and its derivatives	0.984669	-0.0154497	0.795252	1.20504	0.883623	0.925143
2,6-Diaminooimelic Acid	Organic acid and its derivatives	0.922212	-0.0809799	0.654595	1.29356	0.640568	0.785783
2-Aminoethanesulfonic Acid	Organic acid and its derivatives	0.969172	-0.0313131	0.911538	1.02923	0.311386	0.517389
2-Hydroxybutanoic Acid	Organic acid and its derivatives	1.48512	0.395494	1.16948	1.89307	0.00122429	0.0103292
2-Hydroxyisocaproic Acid	Organic acid and its derivatives	1.33478	0.288765	1.0375	1.71675	0.0236322	0.0862401
2-Methylsuccinic acid	Organic acid and its derivatives	1.24821	0.221713	1.02579	1.54946	0.03446	0.108894
3,4,5-Trimethoxycinnamic acid	Organic acid and its derivatives	0.934151	-0.0681172	0.801929	1.06747	0.346448	0.55241
3-Hydroxy-3-methyl butyric acid	Organic acid and its derivatives	0.925815	-0.077081	0.722091	1.16608	0.526558	0.701809
3-Hydroxybutyrate	Organic acid and its derivatives	1.25988	0.23102	1.11668	1.43497	0.000274718	0.0035349
Adipic Acid	Organic acid and its derivatives	1.33276	0.28725	1.02726	1.72984	0.0298473	0.0997589
Azelaic Acid	Organic acid and its derivatives	1.02194	0.0217059	0.806607	1.28304	0.854051	0.915148
Caffeic acid	Organic acid and its derivatives	0.897183	-0.108495	0.746115	1.04958	0.210279	0.397244
Creatine	Organic acid and its derivatives	1.25533	0.227396	0.91339	1.72056	0.158305	0.326763
Dl-2-Aminooctanoic acid	Organic acid and its derivatives	0.805284	-0.21656	0.646214	0.979795	0.044662	0.125913
D-Lactic acid	Organic acid and its derivatives	1.06276	0.0608721	0.840463	1.32904	0.600432	0.761716
DL-P-hydroxyphenyllactic acid	Organic acid and its derivatives	0.813203	-0.206774	0.635804	1.02285	0.087901	0.209388
Hippuric acid	Organic acid and its derivatives	0.927005	-0.0757965	0.788832	1.06318	0.318389	0.524015
Homovanillic acid	Organic acid and its derivatives	1.02507	0.0247569	0.893132	1.15664	0.683979	0.811426
Hydrocinnamic acid	Organic acid and its derivatives	0.825553	-0.191701	0.676139	0.978639	0.0414603	0.121324
Kinurenine	Organic acid and its derivatives	0.857272	-0.154	0.652564	1.11522	0.259219	0.450355
Kynurenic acid	Organic acid and its derivatives	1.38598	0.326405	1.11951	1.72892	0.0030165	0.0191339
L-3-Phenyllactic acid	Organic acid and its derivatives	1.32961	0.284886	1.07408	1.6504	0.00875836	0.0422834
Methylmalonic acid	Organic acid and its derivatives	1.37914	0.321461	1.07064	1.82838	0.018927	0.0739541
Phenyllactate (Pla)	Organic acid and its derivatives	1.49516	0.40223	1.20454	1.88481	0.000388562	0.0043852
Phenylpyruvic acid	Organic acid and its derivatives	0.880037	-0.127791	0.737764	1.0383	0.141794	0.299803
SubericAcid	Organic acid and its derivatives	1.27642	0.244062	0.962604	1.69235	0.0872972	0.208984
1,3,7-TRIMETHYLURIC ACID	Organic acid and its derivatives	1.0242	0.0239076	0.776414	1.35004	0.865321	0.917029
LysoPE 18:1 (2n isomer)	Lipids-phospholipid	1.43195	0.359037	1.10822	1.8525	0.00600106	0.0319934
LysoPE 18:1	Lipids-phospholipid	1.41157	0.344705	1.08847	1.83027	0.00914388	0.0437709
LysoPE 16:0 (2n isomer)	Lipids-phospholipid	1.90566	0.644828	1.43863	2.54906	9.46e-06	0.000265185
LysoPE 16:0	Lipids-phospholipid	1.78924	0.58179	1.36072	2.37549	4.03e-05	0.000833826
LysoPE 14:0 (2n isomer)	Lipids-phospholipid	1.25429	0.226572	1.01334	1.55056	0.0358255	0.111987
LysoPE 14:0	Lipids-phospholipid	1.30672	0.26752	1.06399	1.6059	0.010467	0.048126
LysoPA 16:0	Lipids-phospholipid	1.02075	0.0205355	0.964306	1.07804	0.467504	0.658446
9,10-DiHOME	Linoleic acid and Derivatives	1.00335	0.00334351	0.99751	1.00909	0.248435	0.442397
γ-Linolenic Acid（C18:3n6）	Free fatty acid	1.33356	0.28785	1.06722	1.66459	0.01095	0.0498076
Palmitoleic Acid （C16:1）	Free fatty acid	1.2311	0.207904	0.950576	1.59007	0.111984	0.250809
Hexadecanoic Acid (C16:0)	Free fatty acid	2.29032	0.82869	1.63715	3.23035	1.7e-06	7.77526e-05
Linoleic Acid （C18:2n6c）	Free fatty acid	1.53338	0.427474	1.1566	2.03573	0.00299042	0.0191079
Lauric Acid/Dodecanoic acid（C12:0）	Free fatty acid	1.0919	0.0879154	0.893816	1.32057	0.368474	0.575613
Dodecanedioic aicd	Free fatty acid	1.13698	0.128378	0.978264	1.32771	0.0936759	0.218829
cis-5,8,11,14,17-Eicosapentaenoic Acid（C20:5n3）	Free fatty acid	1.29848	0.261194	1.12404	1.5033	0.000404177	0.00450295
cis-11,14-Eicosadienoic Acid (C20:2)	Free fatty acid	0.999852	-0.000147822	0.990758	1.00866	0.974081	0.986569
Arachidonic Acid（C20:4n6）	Free fatty acid	1.02683	0.0264771	1.0007	1.05384	0.0440906	0.125622
α-Linolenic Acid（C18:3n3）	Lipids-fatty acid	1.59503	0.466894	1.23345	2.06727	0.000380851	0.00435473
Homo-Gamma-Linolenic Acid (C20:3)	Lipids-fatty acid	1.30481	0.266055	1.10283	1.55524	0.00225547	0.015764
(S)-(-)-2-HYDROXYISOCAPROIC ACID	Organic acid and its derivatives	1.34972	0.299894	1.04862	1.73755	0.0190399	0.0739541
3-(3-hydroxyphenyl)propionate acid	Organic acid and its derivatives	0.898746	-0.106754	0.748471	1.05504	0.2202	0.409752
4-Hydroxybenzaldehyde	Others	0.958007	-0.0429	0.698336	1.28171	0.780266	0.871531
Uridine5-monophosphate	Nucleotide and its derivates	1.06543	0.0633814	0.880605	1.27676	0.497577	0.68201
Cyclic AMP	Nucleotide and its derivates	0.971098	-0.0293278	0.759247	1.23793	0.813834	0.888469
trans,trans-Muconic acid	Organic acid and its derivatives	0.689332	-0.372032	0.400737	1.18075	0.176585	0.351955
tau-Methylhistidine	Amino acid and its derivatives	1.00074	0.000735279	0.878145	1.11189	0.989595	0.994318
3-Hydroxyhippuric acid（m-Hydroxyhippuricacid）	Organic acid and its derivatives	0.968988	-0.0315026	0.83594	1.10527	0.655073	0.795054
2-（dimethylamino）guanosine	Nucleotide and its derivates	1.32388	0.280564	1.02731	1.70434	0.029053	0.0978621
Eudesmic acid (3,4,5-trimethoxybenzoic acid)	Benzoic acid and its derivatives	0.961594	-0.0391625	0.824216	1.00939	0.560322	0.733313
D-Glucopyranose	Carbohydrates	3.16999	1.15373	2.31039	4.41039	2.47e-12	4.29286e-10
Ibuprofen	Organic acid and its derivatives	0.951523	-0.0496919	0.712432	1.24873	0.727381	0.838321
Palmitaldehyde	others	0.854078	-0.157733	0.476382	1.48156	0.583891	0.747848
Aminophylline	others	1.06312	0.0612089	0.993004	1.14677	0.0868566	0.208886
D-Methionine	Amino acid	0.871163	-0.137926	0.694005	1.08775	0.228367	0.418426
D-Norvaline	Amino acid	1.18139	0.166689	0.905475	1.53967	0.217816	0.406185
L-Tyrosine	Amino acid	0.757155	-0.278187	0.545034	1.04801	0.0947183	0.220671
L-Arginine	Amino acid	0.797305	-0.226517	0.626922	1.00996	0.0623192	0.162255
L-Lysine	Amino acid	0.964763	-0.0358726	0.693535	1.34042	0.830829	0.899698
L-Ornithine	Amino acid	0.855866	-0.155641	0.657918	1.09482	0.229999	0.419893
L-Isoleucine	Amino acid	1.12024	0.113543	0.906828	1.39371	0.280077	0.479109
L-Leucine	Amino acid	0.965661	-0.034942	0.769785	1.06671	0.615636	0.768016
L-Methionine	Amino acid	0.681678	-0.383198	0.504876	0.915541	0.0115254	0.0513618
L-Valine	Amino acid	1.06684	0.0647049	0.839758	1.35153	0.593586	0.757454
3-N-Methyl-L-histidine	Amino acid and its derivatives	1.01221	0.0121346	0.880361	1.15053	0.85664	0.915148
5-Oxoproline	Amino acid and its derivatives	0.239188	-1.4305	0.166148	0.336712	2.01e-15	5.8223e-13
DL-Glutamine	Amino acid and its derivatives	0.859141	-0.151823	0.622074	1.18447	0.354842	0.561672
L-Saccharopine	Amino acid and its derivatives	1.09675	0.0923545	0.834419	1.44894	0.511269	0.694207
N,N-Dimethylglycine	Amino acid and its derivatives	1.2135	0.19351	0.891652	1.64707	0.215754	0.404972
N6-Acetyl-L-lysine	Amino acid and its derivatives	1.17761	0.163487	0.915236	1.51273	0.201592	0.385866
N-Acetyl-L-tyrosine	Amino acid and its derivatives	1.06712	0.0649606	0.84276	1.34368	0.584337	0.747848
S-(5-Adenosy)-L-homocysteine	Amino acid and its derivatives	1.072	0.0695274	0.843918	1.35687	0.565334	0.733646
S-Sulfo-L-cysteine	Amino acid and its derivatives	0.781095	-0.247059	0.612125	0.990258	0.0438545	0.12536
Trimethylamine N-oxide	Amino acid and its derivatives	1.18667	0.171148	1.03052	1.37045	0.0173244	0.0690593
2,6-Dimethylaniline	Benzene and Derivatives	0.76998	-0.26139	0.552767	1.06485	0.117556	0.261064
1,4-dihydro-1-Methyl-4-oxo-3-pyridinecarboxamide	Pyridines and Derivatives	1.01624	0.0161073	0.893507	1.13858	0.788681	0.878672
2-Picolinic acid	Pyridine and its derivatives	0.79909	-0.224281	0.614291	1.02398	0.0852224	0.20629
4-Pyridoxic acid	Pyridines and its derivatives	1.1788	0.164498	1.04168	1.36251	0.0152711	0.0634957
theobromine	Pyridine and its derivatives	0.8731	-0.135705	0.749932	0.997861	0.0623625	0.162255
phosphoryl choline	choline	0.893379	-0.112745	0.663975	1.20438	0.457254	0.649971
Choline	choline	1.1695	0.156578	0.874445	1.55658	0.286272	0.488032
4-Nitrophenol	Phenols and their derivatives	0.965578	-0.0350283	0.693412	1.36743	0.839073	0.905782
Inositol	Phenols and their derivatives	1.09438	0.0901925	0.77608	1.58318	0.618238	0.768016
Myoinositol	Phenols and their derivatives	1.08464	0.0812494	0.768535	1.57018	0.654144	0.795036
NAD+	Co-enzyme factor	0.90363	-0.101335	0.699775	1.16069	0.431857	0.631791
1-Methylxanthine	Nucleotide and its derivates	0.883186	-0.12422	0.746797	1.02566	0.12279	0.268777
Adenine	Nucleotide and its derivates	0.827674	-0.189135	0.599169	1.13808	0.247165	0.441947
Hypoxanthine>98.0%(E&LC)	Nucleotide and its derivates	1.02514	0.0248262	0.906332	1.14567	0.671512	0.804888
Uridine	Nucleotide and its derivates	1.03575	0.0351232	0.807928	1.32157	0.779286	0.871531
3,3',5-Triiodo-L-thyronine	Hormones	0.595359	-0.51859	0.410193	0.853041	0.00551944	0.0302711
L-Carnitine	Camitine	0.907256	-0.0973311	0.762456	1.0637	0.25085	0.443437
N-Acetyl-5-hydroxytryptamine	Tryptamines and its derivatives	0.827925	-0.188832	0.630409	1.06587	0.157712	0.326534
α-D-Glucose	Carbohydrates	0.997307	-0.00269616	0.711607	1.42628	0.987813	0.994318
D-Fructose	Carbohydrates	1.07428	0.0716483	0.759139	1.5628	0.695645	0.819127
D-Glucose	Carbohydrates	1.11308	0.107131	0.789872	1.60809	0.552931	0.725826
D-Mannose	Carbohydrates	1.12327	0.116248	0.796108	1.62503	0.521242	0.699468
Maltose	Carbohydrates	1.09839	0.0938488	0.860444	1.40216	0.450675	0.648405
Gluconic Acid	Sugar acids and derivatives	0.887451	-0.119401	0.576673	1.11316	0.495946	0.680848
Isonicotinamide	Vitamine related	1.1489	0.138803	0.95751	1.37572	0.1285	0.279167
Atorvastatin	Drugs	0.985854	-0.0142474	0.836094	1.14064	0.855081	0.915148
Cortisone	Drugs	0.608239	-0.497188	0.458477	0.803589	0.000505878	0.00529648
Levofloxacin	Drugs	1.05459	0.0531549	0.996879	1.13153	0.0772281	0.191224
rac Metoprolol	Drugs	0.908122	-0.0963765	0.795493	1.01991	0.126735	0.276021
α-Hydroxy Metoprolol	Drugs	0.98596	-0.0141391	0.851036	1.13308	0.84583	0.910813
3-Indolebutyric acid	Indole and its derivatives	0.609799	-0.494625	0.476789	0.763952	3.92e-05	0.000830849
1,3-Dimethyluric acid	Organic acid and its derivatives	1.09097	0.0870696	1.01569	1.18108	0.0212558	0.0789372
3-Methylcrotonyl glycine	Organic acid and its derivatives	1.12099	0.11421	0.926945	1.34816	0.228376	0.418426
4-Acetamidobutyric acid	Organic acid and its derivatives	1.22189	0.200397	1.00603	1.48065	0.0409974	0.121179
4-Guanidinobutyric acid	Organic acid and its derivatives	1.04641	0.0453645	0.823684	1.31915	0.704877	0.825523
D-2-Aminobutyric acid	Organic acid and its derivatives	1.49949	0.405123	1.10011	2.04248	0.0101585	0.0472072
L-2-Aminobutyric acid	Organic acid and its derivatives	1.28304	0.24923	0.936323	1.75316	0.118767	0.262617
Uric acid	Organic acid and its derivatives	0.697105	-0.36082	0.533419	0.9044	0.00732474	0.0367931
D-2-Aminobutyrate	Organic acid and its derivatives	1.12977	0.122018	0.819859	1.54726	0.450481	0.648405
LysoPC 14:0	Lipids-phospholipid	1.09091	0.0870159	0.885513	1.33661	0.406032	0.613523
LysoPC 14:0 (2n isomer)	Lipids-phospholipid	1.08132	0.0781869	0.878978	1.32232	0.451534	0.648567
LysoPC 16:0	Lipids-phospholipid	1.04841	0.0472723	0.768289	1.42402	0.763384	0.862217
LysoPC 16:0 (2n isomer)	Lipids-phospholipid	0.822621	-0.195259	0.585035	1.16361	0.264619	0.458076
LysoPC 16:1	Lipids-phospholipid	0.705668	-0.34861	0.528075	0.932084	0.0160482	0.0648647
LysoPC 16:1 (2n isomer)	Lipids-phospholipid	0.723989	-0.32298	0.541707	0.955428	0.0255008	0.0911679
LysoPC 18:0	Lipids-phospholipid	1.02061	0.0204002	0.707866	1.49014	0.914234	0.948054
LysoPC 18:0 (2n isomer)	Lipids-phospholipid	0.995596	-0.00441379	0.732128	1.34787	0.977345	0.987561
LysoPC 18:1	Lipids-phospholipid	0.962761	-0.0379504	0.679493	1.36762	0.831366	0.899698
LysoPC 18:2 (2n isomer)	Lipids-phospholipid	1.09922	0.0945983	0.805759	1.49582	0.548455	0.722132
LysoPC 20:0	Lipids-phospholipid	1.03716	0.036488	0.810696	1.31327	0.765975	0.862217
LysoPC 20:1	Lipids-phospholipid	1.14186	0.132655	0.916176	1.414	0.228714	0.418426
LysoPC 20:1 (2n isomer)	Lipids-phospholipid	1.07384	0.0712405	0.857902	1.33237	0.524025	0.700581
LysoPC 20:2	Lipids-phospholipid	0.927499	-0.075264	0.689641	1.23585	0.612389	0.767916
LysoPC 20:2 (2n isomer)	Lipids-phospholipid	0.95666	-0.0443069	0.71163	1.27538	0.765552	0.862217
UROCANIC ACID(RG)	Organic acid and its derivatives	0.867768	-0.141831	0.678316	1.05966	0.217648	0.406185
Pipecolinic acid	Organic acid and its derivatives	0.202335	-1.59783	0.139373	0.287153	4.37e-18	3.79753e-15
Taurocholic acid sodium salt hydrate	Organic acid and its derivatives	1.09383	0.0896897	0.793779	1.50046	0.580132	0.745689
N-acetylglycine	Amino acid and its derivatives	0.867997	-0.141567	0.740833	0.992789	0.0643476	0.165438
D-Serine	Amino acid	0.873798	-0.134906	0.616099	1.23193	0.444769	0.644173
N6-Succinyl Adenosine	Nucleotide and its derivates	1.14866	0.138596	0.936228	1.41014	0.174157	0.349521
Allopurinol	Nucleotide and its derivates	1.01074	0.0106857	0.87683	1.14753	0.874188	0.919697
L-Pipecolic acid	Amino acid and its derivatives	0.24012	-1.42662	0.167881	0.336034	7.6e-16	3.3022e-13
Sarcosine	Amino acid	1.11329	0.107321	0.82944	1.50018	0.477208	0.668861
trans-Citridic acid	Organic acid and its derivatives	1.20105	0.183194	0.911878	1.58829	0.195052	0.378348
β-Pseudouridine	Nucleotide and its derivates	1.10594	0.100692	0.868328	1.39977	0.407135	0.613523
CE(14:0)	CE	0.778733	-0.250086	0.633404	0.948285	0.0150573	0.0630395
CE(16:0)	CE	0.99559	-0.00441945	0.784876	1.25357	0.970422	0.985195
CE(16:1)	CE	0.659562	-0.41618	0.516258	0.832396	0.000631823	0.00631097
CE(18:1)	CE	0.875172	-0.133335	0.665087	1.13607	0.328547	0.532663
CE(18:2)	CE	0.832985	-0.18274	0.636862	1.08093	0.175229	0.350055
CE(18:3)	CE	0.604325	-0.503643	0.485072	0.743964	3.85e-06	0.000128679
CE(22:3)	CE	0.885077	-0.12208	0.746724	1.03886	0.146616	0.30701
CE(20:4)	CE	0.760734	-0.273471	0.596621	0.96324	0.0250866	0.0900838
LPA(18:1/0:0)	LPA	1.05273	0.0513865	0.908289	1.21118	0.479889	0.670456
LPC(12:0/0:0)	LPC	0.959002	-0.0418623	0.807053	1.12187	0.615705	0.768016
LPC(14:0/0:0)	LPC	0.986819	-0.0132688	0.800279	1.2066	0.898913	0.935515
LPC(16:0/0:0)	LPC	1.24972	0.22292	0.964932	1.6124	0.0879478	0.209388
LPC(20:0/0:0)	LPC	0.839333	-0.175148	0.659739	1.05421	0.1423	0.300143
LPC(22:0/0:0)	LPC	0.729656	-0.315182	0.577153	0.911257	0.0067663	0.0354212
LPC(14:1/0:0)	LPC	0.77085	-0.260261	0.601067	0.969322	0.0330139	0.105864
LPC(16:1/0:0)	LPC	0.743312	-0.29664	0.580453	0.938795	0.0154538	0.0636533
LPC(18:1/0:0)	LPC	0.962148	-0.0385867	0.744183	1.2346	0.76466	0.862217
LPC(22:1/0:0)	LPC	0.992044	-0.00798764	0.80933	1.19492	0.935325	0.958488
LPC(18:2/0:0)	LPC	0.871241	-0.137837	0.679861	1.10924	0.269073	0.463238
LPC(20:2/0:0)	LPC	0.979833	-0.0203728	0.783967	1.20779	0.852652	0.915148
LPC(22:2/0:0)	LPC	1.05358	0.0521915	0.836951	1.31552	0.649864	0.79205
LPC(18:3/0:0)	LPC	0.85383	-0.158023	0.688109	1.04884	0.141017	0.298887
LPC(20:3/0:0)	LPC	0.932668	-0.0697055	0.748752	1.1524	0.525468	0.701431
LPC(18:4/0:0)	LPC	0.781745	-0.246227	0.616717	0.962185	0.0308394	0.10225
LPC(20:4/0:0)	LPC	1.05136	0.0500809	0.912141	1.20714	0.482176	0.672569
LPC(22:4/0:0)	LPC	0.996234	-0.00377343	0.804654	1.22264	0.971708	0.985314
LPC(20:5/0:0)	LPC	1.01331	0.0132188	0.857615	1.18685	0.872686	0.919697
LPC(22:6/0:0)	LPC	1.09674	0.0923444	0.889659	1.34427	0.378816	0.58575
LPE(0:0/14:0)	LPE	1.00909	0.00905121	0.835855	1.20859	0.923033	0.954899
LPE(0:0/16:0)	LPE	1.34464	0.296127	1.08675	1.67088	0.00668993	0.0352336
LPE(0:0/18:0)	LPE	1.31206	0.271595	1.07777	1.60586	0.00725767	0.0367931
LPE(0:0/20:0)	LPE	1.06245	0.0605731	0.850802	1.31248	0.580934	0.745689
LPE(0:0/22:0)	LPE	0.985439	-0.0146684	0.78868	1.22123	0.895119	0.932692
LPE(0:0/24:0)	LPE	1.00285	0.00284849	0.818712	1.22047	0.977638	0.987561
LPE(0:0/16:1)	LPE	0.665014	-0.407947	0.522882	0.831151	0.000562137	0.00574702
LPE(0:0/18:1)	LPE	1.1313	0.123367	0.89955	1.41771	0.286978	0.488032
LPE(0:0/20:1)	LPE	1.1395	0.130585	0.905745	1.42619	0.257904	0.450027
LPE(0:0/22:1)	LPE	0.923526	-0.0795564	0.67946	1.04652	0.438104	0.637709
LPE(0:0/24:1)	LPE	0.896843	-0.108875	0.69945	1.1405	0.381976	0.589586
LPE(0:0/18:2)	LPE	0.908398	-0.096073	0.723311	1.1335	0.401151	0.610829
LPE(0:0/18:3)	LPE	0.797428	-0.226363	0.648115	0.969634	0.0273471	0.0949639
LPE(0:0/20:3)	LPE	0.839904	-0.174467	0.67792	1.03159	0.102811	0.234496
LPE(0:0/20:4)	LPE	1.1059	0.100662	0.862542	1.41228	0.422583	0.624531
LPE(0:0/22:4)	LPE	1.05453	0.0530958	0.84809	1.29821	0.622985	0.771783
LPE(0:0/20:5)	LPE	0.948055	-0.0533428	0.785497	1.13094	0.564683	0.733646
LPE(0:0/22:6)	LPE	1.1663	0.153839	0.920665	1.47401	0.197323	0.381053
LPE(0:0/24:6)	LPE	0.984651	-0.0154684	0.791725	1.21052	0.885965	0.926478
LPS(16:0/0:0)	LPS	1.23102	0.207846	0.95657	1.57676	0.101911	0.233453
PC(14:0/14:0)	PC	1.03513	0.0345316	0.863922	1.21987	0.685032	0.811426
PC(14:0/16:0)	PC	0.937674	-0.064353	0.711751	1.22666	0.642537	0.786429
PC(16:0/14:0)	PC	0.959767	-0.0410643	0.796685	1.14649	0.657453	0.796829
PC(16:0/16:0)	PC	1.27226	0.240792	0.963464	1.67491	0.086946	0.208886
PC(16:0/18:0)	PC	1.09898	0.0943781	0.870196	1.37947	0.420551	0.624531
PC(18:0/18:0)	PC	1.24581	0.219784	1.07097	1.44827	0.0041881	0.0244259
PC(20:0/20:0)	PC	0.949147	-0.0521913	0.808016	1.1065	0.514099	0.695875
PC(12:0/14:1)	PC	1.0061	0.00607717	0.824354	1.21999	0.951418	0.970402
PC(14:0/14:1)	PC	1.24748	0.221122	0.974483	1.59299	0.0772069	0.191224
PC(16:0/14:1)	PC	0.920009	-0.0833714	0.673564	1.2483	0.595802	0.759167
PC(14:0/18:1)	PC	0.739143	-0.302264	0.584356	0.928363	0.0103964	0.0480559
PC(16:0/16:1)	PC	0.731307	-0.312922	0.577888	0.912476	0.00717943	0.0366996
PC(16:0/18:1)	PC	1.21407	0.193982	0.865361	1.70039	0.259641	0.450355
PC(18:1/16:0)	PC	1.18142	0.166718	0.855147	1.63115	0.311012	0.517389
PC(18:0/16:1)	PC	0.75463	-0.281527	0.612544	0.911603	0.00553867	0.0302711
PC(18:0/18:1)	PC	0.686199	-0.376587	0.506426	0.919083	0.0132306	0.0577757
PC(14:1/14:1)	PC	0.833626	-0.18197	0.652971	1.05464	0.136373	0.291175
PC(18:2/12:0)	PC	1.12578	0.118477	0.841252	1.50215	0.422443	0.624531
PC(14:0/18:2)	PC	0.968841	-0.0316552	0.775367	1.20513	0.77813	0.871531
PC(16:1/16:1)	PC	0.6202	-0.477713	0.499481	0.7589	7.55e-06	0.000218988
PC(16:1/18:1)	PC	0.514061	-0.665413	0.3901	0.668462	1.27e-06	6.13128e-05
PC(16:0/18:2)	PC	1.67553	0.516129	1.14554	2.45789	0.00796193	0.0388703
PC(18:1/18:1)	PC	0.820186	-0.198225	0.612739	1.08753	0.175031	0.350055
PC(18:2/18:0)	PC	0.885139	-0.122011	0.62442	1.24907	0.489825	0.678881
PC(16:0/20:2)	PC	1.18938	0.173429	0.914485	1.54428	0.193816	0.377516
PC(18:0/20:2)	PC	0.599321	-0.511958	0.456427	0.777791	0.000164218	0.00240542
PC(18:1/20:1)	PC	0.984392	-0.0157314	0.775823	1.23982	0.895126	0.932692
PC(20:0/18:2)	PC	0.767584	-0.264507	0.602947	0.966686	0.0278658	0.095713
PC(20:1/20:1)	PC	1.10113	0.0963384	0.917702	1.31485	0.291408	0.491716
PC(20:1/22:1)	PC	0.715607	-0.334625	0.573142	0.882365	0.00233947	0.0158828
PC(22:1/22:1)	PC	0.796001	-0.228154	0.660444	0.950181	0.0138834	0.0597262
PC(14:0/18:3)	PC	0.801873	-0.220805	0.667546	0.955688	0.0157067	0.0640803
PC(14:0/20:3)	PC	0.891292	-0.115083	0.738188	1.06864	0.221931	0.41121
PC(16:0/18:3)	PC	0.858544	-0.152517	0.675147	1.08416	0.206213	0.390413
PC(16:1/18:2)	PC	0.578034	-0.548123	0.432737	0.76445	0.000157523	0.00236013
PC(18:1/18:2)	PC	0.707604	-0.345871	0.51972	0.956342	0.0260458	0.0923828
PC(18:0/18:3)	PC	0.714256	-0.336514	0.566829	0.888231	0.00329461	0.0203051
PC(16:0/20:3)	PC	1.11485	0.108721	0.847635	1.46251	0.434034	0.632845
PC(16:1/22:2)	PC	0.866606	-0.14317	0.710398	1.05237	0.152798	0.31842
PC(18:0/20:3)	PC	0.735713	-0.306915	0.558856	0.9621	0.0266244	0.0938325
PC(20:1/18:2)	PC	0.819127	-0.199516	0.629704	1.05486	0.129028	0.279614
PC(22:1/22:2)	PC	0.604319	-0.503653	0.465065	0.776424	0.000115567	0.00192651
PC(14:1/20:3)	PC	0.954876	-0.0461734	0.783177	1.15965	0.644287	0.787461
PC(14:0/20:4)	PC	0.991579	-0.00845712	0.815077	1.20095	0.931734	0.957949
PC(16:1/18:3)	PC	0.742672	-0.2975	0.616823	0.887955	0.00135383	0.0110988
PC(16:1/20:3)	PC	0.692688	-0.367175	0.552872	0.858696	0.00107579	0.00953942
PC(18:2/18:2)	PC	0.828356	-0.188313	0.644248	1.05963	0.137518	0.2929
PC(18:1/18:3)	PC	0.782845	-0.244821	0.623139	0.974211	0.031543	0.10331
PC(16:0/20:4)	PC	1.42547	0.3545	1.02029	1.99401	0.0378844	0.115921
PC(18:1/20:3)	PC	0.71702	-0.332651	0.554439	0.918946	0.00978781	0.0462261
PC(18:0/20:4)	PC	0.883049	-0.124374	0.657207	1.1816	0.405419	0.613523
PC(18:2/20:2)	PC	0.760284	-0.274063	0.595664	0.959727	0.024109	0.0872948
PC(16:0/22:4)	PC	1.00815	0.00811351	0.811022	1.24599	0.940832	0.961862
PC(18:0/22:4)	PC	0.781835	-0.246112	0.618985	0.977101	0.0343578	0.108894
PC(20:0/20:4)	PC	0.754066	-0.282276	0.576926	0.975697	0.0350428	0.110334
PC(14:1/18:4)	PC	1.10295	0.0979857	0.916815	1.31846	0.286962	0.488032
PC(14:0/20:5)	PC	0.996563	-0.00344319	0.989863	1.00261	0.289013	0.489576
PC(14:1/22:4)	PC	0.789201	-0.236734	0.636138	0.972229	0.0285235	0.0973196
PC(16:1/20:4)	PC	0.713685	-0.337314	0.555504	0.910453	0.00738358	0.0368755
PC(16:0/20:5)	PC	1.00803	0.00799987	0.834398	1.21059	0.932703	0.957949
PC(18:3/18:2)	PC	0.884024	-0.123271	0.733657	1.05594	0.183701	0.364466
PC(16:0/22:5)	PC	0.99524	-0.00477144	0.77033	1.27763	0.970457	0.985195
PC(18:2/20:3)	PC	0.714975	-0.335507	0.564751	0.896131	0.00435497	0.0252298
PC(18:1/20:4)	PC	0.721014	-0.327097	0.520741	0.986458	0.0444983	0.125913
PC(18:0/20:5)	PC	0.876741	-0.131543	0.73498	1.0337	0.129488	0.279913
PC(18:1/22:4)	PC	0.790469	-0.235129	0.637287	0.97177	0.0287314	0.0975296
PC(18:0/22:5)	PC	0.761785	-0.27209	0.598954	0.956167	0.0224267	0.0827949
PC(20:2/20:3)	PC	0.987984	-0.012089	0.981416	0.994194	0.00024624	0.00329204
PC(14:0/22:6)	PC	0.960615	-0.040182	0.78949	1.16304	0.68387	0.811426
PC(16:1/20:5)	PC	0.79096	-0.234508	0.643214	0.952264	0.0196775	0.074999
PC(16:0/22:6)	PC	1.25172	0.224515	0.949927	1.64866	0.110011	0.248958
PC(18:1/20:5)	PC	0.802263	-0.220319	0.646953	0.982524	0.0385117	0.116284
PC(18:2/20:4)	PC	1.0581	0.0564745	0.803662	1.38892	0.68537	0.811426
PC(18:0/22:6)	PC	0.781323	-0.246767	0.600994	1.00869	0.0614718	0.161876
PC(20:1/20:5)	PC	0.754071	-0.282268	0.58047	0.972234	0.0317418	0.10331
PC(22:0/22:6)	PC	0.773631	-0.25666	0.593911	0.996852	0.0517985	0.139359
PC(16:1/22:6)	PC	0.700801	-0.355531	0.551417	0.883422	0.00308041	0.0193976
PC(18:2/20:5)	PC	0.826593	-0.190443	0.679364	0.987633	0.045612	0.12745
PC(18:3/20:4)	PC	0.993651	-0.00636896	0.984518	1.00247	0.166433	0.337421
PC(18:2/22:5)	PC	0.797283	-0.226545	0.638856	0.988075	0.0414651	0.121324
PC(20:4/20:3)	PC	0.772686	-0.257883	0.622766	0.950277	0.0166155	0.0668467
PC(18:1/22:6)	PC	0.801184	-0.221665	0.61421	1.03736	0.0969163	0.225188
PC(20:1/22:6)	PC	0.770492	-0.260726	0.597861	0.983955	0.0399973	0.119442
PC(18:2/22:6)	PC	0.791979	-0.233221	0.628417	0.990648	0.0443918	0.125913
PC(20:4/20:4)	PC	1.1225	0.11556	0.925024	1.35682	0.235809	0.426024
PC(20:2/22:6)	PC	0.985315	-0.014794	0.977204	0.993005	0.000295464	0.00363319
PG(34:0)	PG	0.997286	-0.00271781	0.989077	1.00532	0.512362	0.694607
PE(32:0)	PE	1.27227	0.2408	1.10326	1.47671	0.00113783	0.00991227
PE(34:0)	PE	1.31184	0.271427	1.11103	1.55247	0.00140024	0.011372
PE(36:0)	PE	1.30931	0.269501	1.10321	1.55661	0.00203771	0.0146618
PE(38:0)	PE	1.22598	0.203743	1.01425	1.47874	0.0337872	0.107945
PE(30:1)	PE	1.00467	0.00465876	0.815221	1.22627	0.964183	0.981226
PE(32:1)	PE	1.05121	0.049942	0.888408	1.23471	0.549797	0.722805
PE(34:1)	PE	1.60818	0.475102	1.32115	1.96152	2.34e-06	9.638e-05
PE(36:1)	PE	1.41835	0.349492	1.17448	1.71545	0.000284451	0.00358243
PE(38:1)	PE	1.33181	0.286536	1.11239	1.59584	0.0017662	0.0132347
PE(42:1)	PE	1.02021	0.020011	0.875311	1.1804	0.79213	0.879983
PE(30:2)	PE	1.20203	0.184009	0.979092	1.47434	0.0776778	0.191224
PE(32:2)	PE	1.18553	0.170191	1.00288	1.3977	0.0438256	0.12536
PE(34:2)	PE	1.62694	0.486698	1.34394	1.97836	7.53e-07	4.14947e-05
PE(36:2)	PE	1.6109	0.476795	1.31901	1.97614	3.57e-06	0.000124093
PE(38:2)	PE	1.28336	0.249479	1.1037	1.50429	0.00158018	0.0126071
PE(40:2)	PE	1.0435	0.042576	0.877244	1.22961	0.618655	0.768016
PE(42:2)	PE	0.999458	-0.00054192	0.875518	1.13126	0.993345	0.995637
PE(34:3)	PE	1.11935	0.112747	0.930912	1.33998	0.223328	0.412042
PE(36:3)	PE	1.27016	0.239146	1.0512	1.53312	0.012683	0.0559467
PE(38:3)	PE	1.28971	0.254416	1.08382	1.53311	0.00394052	0.023616
PE(40:3)	PE	1.01956	0.0193715	0.855316	1.20657	0.824697	0.896824
PE(42:3)	PE	1.00049	0.000490262	0.995966	1.0048	0.826647	0.896824
PE(44:3)	PE	0.996544	-0.00346182	0.988886	1.00373	0.36092	0.566136
PE(34:4)	PE	1.2315	0.20823	1.02506	1.47616	0.02481	0.0894601
PE(36:4)	PE	1.12876	0.121119	0.943073	1.34503	0.17942	0.356787
PE(38:4)	PE	1.98948	0.687873	1.57877	2.52521	9.13e-09	9.91746e-07
PE(42:4)	PE	0.978089	-0.0221545	0.805218	1.16662	0.812948	0.888469
PE(44:4)	PE	0.963586	-0.0370937	0.809914	1.13212	0.662559	0.798563
PE(36:5)	PE	1.20038	0.182636	0.781244	1.81582	0.394202	0.604165
PE(38:5)	PE	1.86393	0.622689	1.4933	2.33975	5.15e-08	4.47535e-06
PE(40:5)	PE	1.75282	0.561226	1.40319	2.20433	1.09e-06	5.57182e-05
PE(44:5)	PE	1.00022	0.00022291	0.994587	1.00564	0.936721	0.958787
PE(36:6)	PE	1.39238	0.331017	1.17414	1.65305	0.000143233	0.00219442
PE(38:6)	PE	1.89162	0.637433	1.53601	2.34034	2.8e-09	3.476e-07
PE(40:6)	PE	1.81886	0.598212	1.50444	2.21111	1.07e-09	1.54972e-07
PE(42:6)	PE	1.23698	0.21267	1.03239	1.48067	0.0201311	0.0760607
PE(38:7)	PE	1.00075	0.000746928	0.999432	1.00203	0.258335	0.450027
PE(40:7)	PE	1.64277	0.496385	1.32772	2.0359	5.15e-06	0.000159834
PE(42:7)	PE	1.61659	0.480319	1.32633	1.97524	2.17e-06	9.42865e-05
PE(40:8)	PE	1.35505	0.303836	1.10313	1.66333	0.003611	0.0219438
CerP(d18:1/14:0)	CerP	1.18984	0.173816	0.988789	1.42906	0.0628345	0.162509
CerP(d18:1/18:0)	CerP	1.19773	0.18043	1.03818	1.3809	0.0127747	0.0560666
CerP(d18:1/20:0)	CerP	0.943651	-0.0579993	0.677538	1.05593	0.597968	0.760811
CerP(d18:1/16:1)	CerP	1.20182	0.183837	1.01522	1.41991	0.0310633	0.10225
CerP(d18:1/18:1)	CerP	1.29465	0.258242	1.09818	1.52635	0.00204152	0.0146618
CerP(d18:1/18:2)	CerP	1.00094	0.00094301	0.995355	1.00627	0.732287	0.84044
CerP(d18:1/20:3)	CerP	0.840706	-0.173514	0.700619	0.999601	0.0552851	0.14737
CerP(d18:1/20:4)	CerP	1.18212	0.167308	0.967691	1.43898	0.0972561	0.225375
CerP(d18:0/18:1)	CerP	1.08768	0.0840458	0.940103	1.25305	0.249906	0.4432
CerP(d18:0/18:2)	CerP	1.11671	0.11039	0.964994	1.28776	0.131738	0.284071
Cer(d18:1/20:0)	Cer	1.25241	0.22507	1.01735	1.53935	0.0326287	0.105204
Cer(d18:1/16:1)	Cer	1.47952	0.39172	1.2127	1.80943	0.000118403	0.00192651
Cer(d18:1/20:1)	Cer	1.27629	0.243956	1.12012	1.45854	0.000276609	0.0035349
Cer(d18:1/22:1)	Cer	1.27909	0.246152	1.08458	1.51019	0.00342627	0.0209678
Cer(d18:1/24:1)	Cer	1.24429	0.218568	1.06349	1.45502	0.00616148	0.0326483
Cer(d18:1/26:1)	Cer	0.895962	-0.109857	0.18634	1.06317	0.869055	0.918745
Cer(d18:0/20:0)	Cer	0.927579	-0.0751768	0.763295	1.11295	0.433098	0.632542
Cer(d18:0/22:0)	Cer	1.33766	0.290924	1.15737	1.55202	9.49e-05	0.00170253
Cer(d18:0/24:0)	Cer	1.16971	0.156757	1.06983	1.2828	0.000666858	0.00658522
Cer(d18:0/24:1)	Cer	1.35272	0.302117	1.14732	1.61498	0.000578599	0.00584654
Cer(m18:1/20:0)	Cer	1.52801	0.423968	1.17446	1.98983	0.00158132	0.0126071
Cer(m18:1/22:0)	Cer	1.60519	0.473243	1.29044	2.00193	2.3e-05	0.000540189
Cer(m18:1/24:0)	Cer	1.10612	0.100858	0.95577	1.28347	0.169346	0.341442
Cer(m18:1/26:0)	Cer	1.04351	0.04259	0.90348	1.19612	0.520472	0.699468
Cer(m18:1/22:1)	Cer	1.39962	0.336204	1.02827	1.90563	0.0323982	0.105052
Cer(m18:1/24:1)	Cer	1.41224	0.345178	1.14655	1.7398	0.00114065	0.00991227
Cer(m18:0/22:0)	Cer	1.28327	0.249411	1.09219	1.51043	0.00241868	0.0162933
Cer(m18:0/22:1)	Cer	1.5348	0.428402	1.23822	1.90658	9.6e-05	0.00170253
Cer(m18:0/22:2)	Cer	1.61345	0.478378	1.27341	2.05449	8.45e-05	0.00159632
Cer(m18:0/22:5)	Cer	1.29074	0.255219	1.04283	1.59558	0.0183767	0.0725878
Cer(t18:0/22:0)	Cer	0.980149	-0.0200511	0.796504	1.1902	0.843964	0.909931
Cer(t18:0/24:0)	Cer	1.09137	0.0874318	0.943803	1.25698	0.228032	0.418426
Cer(t18:0/26:0)	Cer	0.955904	-0.0450983	0.716629	1.0645	0.614361	0.768016
Cer(t18:0/24:1)	Cer	0.919233	-0.0842162	0.763035	1.09472	0.359076	0.566136
HexCer(d18:1/20:0)	HexCer	1.1671	0.154525	0.978424	1.38813	0.0826327	0.201707
HexCer(d18:1/22:0)	HexCer	1.26565	0.235583	1.0619	1.50898	0.00832414	0.0404116
HexCer(d18:1/24:0)	HexCer	1.31183	0.27142	1.14213	1.5093	0.000129417	0.00204479
HexCer(d18:1/26:0)	HexCer	1.21167	0.191999	1.02073	1.43561	0.026938	0.0943915
HexCer(d18:1/16:1)	HexCer	1.57228	0.452525	1.27211	1.94895	3.05e-05	0.000679603
HexCer(d18:1/18:1)	HexCer	1.34131	0.293644	1.1571	1.55874	0.000106093	0.00180774
HexCer(d18:1/20:1)	HexCer	1.24327	0.217742	1.08202	1.43156	0.0021866	0.0155518
HexCer(d18:1/22:1)	HexCer	1.29663	0.259767	1.09478	1.53634	0.0025638	0.017138
HexCer(d18:1/24:1)	HexCer	1.23184	0.208508	1.07773	1.40928	0.00220124	0.0155518
HexCer(d18:1/26:1)	HexCer	1.31774	0.275915	1.12333	1.54621	0.000687171	0.00663502
PC(O-28:0)	PC	0.723985	-0.322984	0.569076	0.909533	0.0068638	0.0356232
PC(O-30:0)	PC	0.661101	-0.413849	0.505652	0.851364	0.00184585	0.0135936
PC(O-32:0)	PC	0.935393	-0.0667889	0.719455	1.20059	0.608145	0.765545
PC(O-34:0)	PC	1.10117	0.0963768	0.910917	1.32445	0.311112	0.517389
PC(O-36:0)	PC	1.02168	0.0214475	0.86435	1.19508	0.793652	0.879983
PC(O-28:1)	PC	0.886143	-0.120877	0.712749	1.09351	0.267568	0.46226
PC(O-30:1)	PC	1.03261	0.0320882	0.801505	1.32319	0.80154	0.88201
PC(O-32:1)	PC	1.09416	0.0899864	0.875228	1.35869	0.417789	0.622373
PC(O-34:1)	PC	0.899901	-0.105471	0.712083	1.13176	0.371636	0.577731
PC(O-36:1)	PC	1.15195	0.141454	0.918559	1.43913	0.215768	0.404972
PC(O-38:1)	PC	1.21935	0.198315	0.997016	1.48769	0.051357	0.1386
PC(O-40:1)	PC	1.08166	0.0784989	0.89901	1.29559	0.398327	0.608341
PC(O-30:2)	PC	1.13926	0.13038	0.921698	1.40349	0.223042	0.412042
PC(O-32:2)	PC	1.20967	0.190351	0.941792	1.54852	0.132654	0.284633
PC(O-34:2)	PC	0.654218	-0.424314	0.498663	0.849341	0.00176768	0.0132347
PC(O-36:2)	PC	0.852419	-0.159677	0.643666	1.12072	0.258416	0.450027
PC(O-38:2)	PC	1.05817	0.0565416	0.821535	1.35756	0.658525	0.797018
PC(O-40:2)	PC	0.999138	-0.000862827	0.831205	1.18934	0.992431	0.995637
PC(O-34:3)	PC	0.710414	-0.341907	0.535897	0.933461	0.0156208	0.0640305
PC(O-36:3)	PC	0.660894	-0.414161	0.507343	0.85347	0.00178189	0.0132347
PC(O-38:3)	PC	1.10384	0.0987913	0.861646	1.40969	0.43082	0.631337
PC(O-42:3)	PC	0.866114	-0.143739	0.695303	1.06905	0.189558	0.373511
PC(O-44:3)	PC	0.999003	-0.000997068	0.998386	0.9996	0.00127952	0.0106914
PC(O-34:4)	PC	0.76863	-0.263146	0.624481	0.928073	0.0091672	0.0437709
PC(O-36:4)	PC	0.68466	-0.378833	0.502161	0.925719	0.0150888	0.0630395
PC(O-38:4)	PC	1.10443	0.0993316	0.849093	1.43157	0.455318	0.649971
PC(O-40:4)	PC	0.946658	-0.0548176	0.734091	1.21208	0.66774	0.803693
PC(O-44:4)	PC	0.73293	-0.310705	0.573062	0.929164	0.0116425	0.0516189
PC(O-34:5)	PC	0.854363	-0.157399	0.724775	0.986727	0.0447723	0.125913
PC(O-36:5)	PC	0.895086	-0.110836	0.678453	1.17543	0.42868	0.630326
PC(O-38:5)	PC	0.720884	-0.327277	0.528277	0.976579	0.036615	0.113842
PC(O-40:5)	PC	1.02251	0.0222639	0.793684	1.31071	0.861663	0.915385
PC(O-42:5)	PC	0.765629	-0.267057	0.584107	0.995333	0.0492518	0.133749
PC(O-44:5)	PC	0.724916	-0.321699	0.56366	0.923928	0.0106307	0.0486216
PC(O-36:6)	PC	0.838986	-0.175561	0.69149	1.00284	0.0636437	0.164114
PC(O-38:6)	PC	0.826135	-0.190998	0.620631	1.09293	0.185309	0.366818
PC(O-40:6)	PC	1.05887	0.0572049	0.8351	1.33666	0.632993	0.779137
PC(O-42:6)	PC	0.817545	-0.201449	0.623364	1.06244	0.138133	0.293491
PC(O-36:7)	PC	0.998996	-0.0010047	0.998027	0.999933	0.0389283	0.117054
PC(O-38:7)	PC	0.735488	-0.307221	0.572115	0.936473	0.0144269	0.061241
PC(O-40:7)	PC	0.736048	-0.30646	0.556008	0.966959	0.0297783	0.0997589
PC(O-42:7)	PC	0.871135	-0.137959	0.692166	1.08855	0.231654	0.422029
PC(O-40:8)	PC	0.633386	-0.456675	0.493565	0.804356	0.000244014	0.00329204
PC(O-42:8)	PC	0.731843	-0.312189	0.571564	0.928119	0.0114987	0.0513618
PC(O-44:8)	PC	0.724642	-0.322078	0.597698	0.871333	0.000802186	0.00749569
PC(O-42:9)	PC	0.785456	-0.241491	0.598034	1.02287	0.0774644	0.191224
PC(O-44:9)	PC	0.825593	-0.191653	0.657324	1.02693	0.0917312	0.21589
PE(P-34:0)	PE	0.760043	-0.274381	0.589331	0.9728	0.031692	0.10331
PE(P-36:0)	PE	0.964789	-0.0358454	0.737797	1.24746	0.788483	0.878672
PE(P-38:0)	PE	1.28405	0.250016	1.10878	1.4869	0.000811511	0.00750216
PE(P-40:0)	PE	1.09961	0.0949571	1.00416	1.20266	0.0384062	0.116284
PE(P-34:1)	PE	0.68861	-0.37308	0.551932	0.848691	0.000675258	0.00659325
PE(P-36:1)	PE	0.912394	-0.0916835	0.730569	1.12727	0.406291	0.613523
PE(P-38:1)	PE	1.01821	0.0180473	0.811838	1.26889	0.873853	0.919697
PE(P-40:1)	PE	1.18201	0.167217	0.941728	1.47807	0.144819	0.30398
PE(P-42:1)	PE	1.09671	0.0923123	0.933195	1.28419	0.255746	0.448072
PE(P-34:2)	PE	1.0023	0.00229794	0.808834	1.2353	0.982999	0.990982
PE(P-36:2)	PE	0.818103	-0.200767	0.716641	0.927818	0.00229796	0.0158276
PE(P-38:2)	PE	0.944474	-0.0571274	0.747052	1.1804	0.623466	0.771783
PE(P-40:2)	PE	1.03086	0.0303894	0.808819	1.30492	0.802842	0.88201
PE(P-42:2)	PE	1.08395	0.0806122	0.871666	1.34168	0.462842	0.653999
PE(P-34:3)	PE	0.732184	-0.311724	0.595401	0.884809	0.00202357	0.0146618
PE(P-36:3)	PE	0.656069	-0.421489	0.518477	0.819384	0.000305316	0.00363452
PE(P-38:3)	PE	0.832313	-0.183547	0.701569	0.972595	0.0271364	0.0947049
PE(P-40:3)	PE	0.999762	-0.000238009	0.821336	1.20293	0.998036	0.998428
PE(P-44:3)	PE	0.978141	-0.0221013	0.820333	1.15852	0.801365	0.88201
PE(P-36:4)	PE	1.08191	0.0787288	0.856943	1.35847	0.501561	0.686388
PE(P-38:4)	PE	0.708565	-0.344513	0.55575	0.893366	0.0044496	0.0256073
PE(P-40:4)	PE	1.06788	0.0656724	0.859397	1.3207	0.548312	0.722132
PE(P-36:5)	PE	0.805179	-0.21669	0.668913	0.948291	0.0148518	0.0626517
PE(P-38:5)	PE	0.78119	-0.246937	0.599155	1.00826	0.0625899	0.16236
PE(P-40:5)	PE	1.0156	0.0154755	0.825697	1.24089	0.881299	0.924938
PE(P-42:5)	PE	1.06824	0.0660146	0.829624	1.3688	0.604628	0.762907
PE(P-44:5)	PE	1.09024	0.0863997	0.866515	1.36702	0.456906	0.649971
PE(P-38:6)	PE	1.07123	0.0688115	0.839038	1.36343	0.578017	0.744143
PE(P-40:6)	PE	0.752062	-0.284937	0.581614	0.963278	0.0266705	0.0938325
PE(P-42:6)	PE	0.920946	-0.0823541	0.730308	1.13767	0.464382	0.65511
PE(P-44:6)	PE	0.871324	-0.137741	0.739803	1.01777	0.0899565	0.212425
PE(P-40:7)	PE	1.03018	0.0297313	0.81528	1.29467	0.800643	0.88201
PE(P-42:7)	PE	0.961308	-0.0394601	0.792838	1.15644	0.681232	0.811426
PE(P-44:7)	PE	0.921848	-0.0813746	0.757083	1.11467	0.40878	0.613523
PE(P-44:8)	PE	1.02778	0.0274004	0.846512	1.24191	0.778861	0.871531
LPC(O-16:0)	LPC	0.981627	-0.018544	0.784743	1.2145	0.867335	0.918044
LPC(O-18:0)	LPC	1.07599	0.0732385	0.881339	1.30123	0.458495	0.649971
LPC(O-20:0)	LPC	0.869523	-0.13981	0.695932	1.07186	0.203252	0.387339
LPC(O-16:1)	LPC	0.781073	-0.247086	0.609423	0.990907	0.0460305	0.127797
LPC(O-18:1)	LPC	0.897362	-0.108296	0.719174	1.10687	0.323602	0.527599
LPC(O-20:1)	LPC	0.921468	-0.0817874	0.737025	1.13577	0.456787	0.649971
LPC(O-22:1)	LPC	0.74932	-0.28859	0.584106	0.946995	0.019063	0.0739541
LPC(O-18:2)	LPC	0.977107	-0.023159	0.852101	1.11262	0.732753	0.84044
LPC(O-20:2)	LPC	0.752835	-0.283909	0.580948	0.962261	0.0274292	0.0949639
LPC(O-22:2)	LPC	0.901905	-0.103246	0.728414	1.09849	0.322667	0.527508
LPC(O-20:3)	LPC	0.887555	-0.119284	0.699604	1.1128	0.31265	0.518498
LPC(O-20:4)	LPC	0.906705	-0.0979376	0.756586	1.04658	0.234627	0.424922
LPC(O-22:4)	LPC	0.964983	-0.0356446	0.821546	1.12249	0.653089	0.794866
LPC(O-22:5)	LPC	0.923651	-0.0794208	0.774867	1.09016	0.360416	0.566136
LPE(P-18:0)	LPE	0.805029	-0.216877	0.641901	0.996887	0.0531518	0.142558
LPE(P-20:0)	LPE	0.980737	-0.019451	0.765175	1.2481	0.875927	0.920412
MG(14:0)	MG	0.815494	-0.203962	0.614594	1.07643	0.153293	0.318688
MG(16:0)	MG	0.760312	-0.274027	0.577968	0.990567	0.0459547	0.127797
MG(18:0)	MG	0.828515	-0.18812	0.635418	1.0783	0.162848	0.332977
MG(18:1)	MG	0.687918	-0.374086	0.270876	1.66598	0.418257	0.622373
DG(14:0/16:0/0:0)	DG	0.94	-0.0618751	0.73999	1.18372	0.604883	0.762907
DG(16:0/16:0/0:0)	DG	0.800138	-0.222971	0.594491	1.06701	0.134685	0.288278
DG(14:0/18:0/0:0)	DG	0.76596	-0.266625	0.571966	1.01814	0.0696371	0.175915
DG(16:0/18:0/0:0)	DG	0.765531	-0.267185	0.5729	1.01773	0.068089	0.172986
DG(14:0/20:0/0:0)	DG	0.733551	-0.309858	0.550311	0.972306	0.0326872	0.105204
DG(18:0/18:0/0:0)	DG	0.866447	-0.143354	0.69271	1.08007	0.205384	0.389692
DG(16:0/20:0/0:0)	DG	0.892058	-0.114224	0.732985	1.08179	0.249529	0.4432
DG(14:0/22:0/0:0)	DG	0.813399	-0.206533	0.655815	1.00277	0.0563138	0.149197
DG(18:0/20:0/0:0)	DG	0.871227	-0.137853	0.716781	1.05324	0.159816	0.3291
DG(14:0/16:1/0:0)	DG	0.814786	-0.20483	0.609611	1.07728	0.157819	0.326534
DG(14:0/18:1/0:0)	DG	1.18209	0.167288	1.0242	1.36216	0.020961	0.0785038
DG(16:1/18:0/0:0)	DG	0.809433	-0.211422	0.635489	1.01371	0.0760428	0.190436
DG(14:1/20:0/0:0)	DG	0.835986	-0.179144	0.668658	1.02748	0.102085	0.233453
DG(16:0/18:1/0:0)	DG	1.34535	0.296651	1.14126	1.58832	0.000416531	0.00452457
DG(16:1/20:0/0:0)	DG	0.865803	-0.144098	0.698481	1.05158	0.166963	0.337421
DG(18:0/18:1/0:0)	DG	1.35961	0.307197	1.17309	1.58316	5.51e-05	0.00111353
DG(18:1/22:0/0:0)	DG	0.890985	-0.115427	0.729735	1.08022	0.247918	0.442383
DG(14:0/18:2/0:0)	DG	1.10362	0.0985979	0.948492	1.27873	0.193516	0.377516
DG(16:1/18:1/0:0)	DG	0.954807	-0.0462458	0.799983	1.13031	0.59899	0.760997
DG(16:0/18:2/0:0)	DG	1.57626	0.455057	1.32051	1.89028	6.21e-07	3.85464e-05
DG(18:1/18:1/0:0)	DG	1.22299	0.201297	1.02605	1.45526	0.0233957	0.0857842
DG(18:0/18:2/0:0)	DG	1.52587	0.422563	1.2951	1.81156	7.64e-07	4.14947e-05
DG(18:1/20:1/0:0)	DG	1.24775	0.221345	1.07504	1.45706	0.00407534	0.0240917
DG(16:1/18:2/0:0)	DG	1.10974	0.104126	0.947022	1.29483	0.190153	0.373511
DG(18:1/18:2/0:0)	DG	1.56037	0.444924	1.29309	1.89041	4.14e-06	0.000133247
DG(18:2/20:1/0:0)	DG	1.31464	0.273562	1.10912	1.57931	0.0026694	0.0174414
DG(18:1/20:2/0:0)	DG	1.20912	0.18989	1.03344	1.4169	0.0176671	0.0701038
DG(16:1/18:3/0:0)	DG	0.995813	-0.00419532	0.987032	1.00363	0.324499	0.528071
DG(14:0/20:4/0:0)	DG	0.925645	-0.0772645	0.767352	1.1128	0.414608	0.620128
DG(18:2/18:2/0:0)	DG	1.55737	0.442998	1.29705	1.87673	2.44e-06	9.638e-05
DG(18:1/18:3/0:0)	DG	1.28907	0.253918	1.10191	1.5146	0.00169732	0.0131693
DG(16:0/20:4/0:0)	DG	1.21904	0.198065	1.05939	1.40461	0.00565618	0.0307201
DG(18:2/20:2/0:0)	DG	1.34804	0.298651	1.14413	1.5998	0.000464825	0.00498683
DG(18:1/20:3/0:0)	DG	1.1392	0.130324	0.968132	1.33523	0.110369	0.249119
DG(18:2/18:3/0:0)	DG	1.1772	0.163139	1.00982	1.371	0.0355779	0.111614
DG(18:2/20:3/0:0)	DG	1.2144	0.194249	1.06035	1.39878	0.00588037	0.0315435
DG(18:1/20:4/0:0)	DG	1.3074	0.268037	1.1297	1.5179	0.000358712	0.00419258
DG(18:2/20:4/0:0)	DG	1.36619	0.312028	1.14702	1.62968	0.000474439	0.0050279
DG(18:1/20:5/0:0)	DG	1.02538	0.0250599	0.920553	1.13131	0.604329	0.762907
DG(18:2/22:4/0:0)	DG	1.36511	0.311237	1.17746	1.58559	3.92e-05	0.000830849
TG(14:0/14:0/16:0)	TG	1.05187	0.0505706	0.948249	1.16341	0.31834	0.524015
TG(14:0/16:0/16:0)	TG	1.01817	0.0180101	0.89922	1.13925	0.758175	0.859001
TG(14:0/16:0/18:0)	TG	1.03685	0.0361869	0.894488	1.19157	0.617579	0.768016
TG(16:0/16:0/18:0)	TG	1.21354	0.193538	1.04629	1.4137	0.0110047	0.0498076
TG(14:0/18:0/18:0)	TG	1.19618	0.179136	1.00454	1.4213	0.0417898	0.121863
TG(16:0/16:0/20:0)	TG	1.16802	0.155308	0.980623	1.39041	0.0780877	0.19169
TG(14:0/18:0/20:0)	TG	1.13996	0.130992	0.988731	1.3158	0.0682786	0.172986
TG(14:0/16:0/16:1)	TG	1.03014	0.0296936	0.897444	1.17341	0.66237	0.798563
TG(14:0/14:0/18:1)	TG	1.04551	0.0445008	0.909067	1.19247	0.516385	0.696799
TG(16:0/16:0/16:1)	TG	1.05785	0.056243	0.896876	1.23959	0.493081	0.680848
TG(14:0/14:0/20:1)	TG	1.1017	0.0968525	0.933673	1.29417	0.243132	0.437437
TG(14:0/16:0/18:1)	TG	1.0779	0.0750143	0.909421	1.27076	0.377696	0.58575
TG(14:0/16:1/18:0)	TG	1.05031	0.0490813	0.898945	1.21752	0.522012	0.699468
TG(16:0/16:0/18:1)	TG	1.31342	0.272635	1.09865	1.57003	0.00265834	0.0174414
TG(14:0/14:0/22:1)	TG	1.10972	0.104104	0.918924	1.33377	0.272127	0.466426
TG(14:0/18:0/18:1)	TG	1.0321	0.0315945	0.861445	1.22761	0.725731	0.83753
TG(14:0/16:1/20:0)	TG	1.05858	0.0569255	0.89535	1.24291	0.494091	0.680848
TG(14:0/18:0/20:1)	TG	1.24259	0.217196	1.04332	1.47758	0.0140798	0.0602726
TG(16:0/16:1/20:0)	TG	1.35284	0.302205	1.15535	1.58493	0.000171249	0.0024396
TG(14:0/18:1/20:0)	TG	0.985431	-0.0146763	0.820307	1.17254	0.871584	0.919697
TG(14:0/16:0/22:1)	TG	1.04368	0.0427526	0.871982	1.23851	0.630693	0.777407
TG(16:1/18:0/18:0)	TG	1.11122	0.105462	0.943376	1.30264	0.1985	0.382476
TG(18:0/18:0/18:1)	TG	1.29716	0.260176	1.1154	1.51067	0.000733201	0.00700167
TG(14:0/20:0/20:1)	TG	1.168	0.155293	1.01721	1.34581	0.0276121	0.0952178
TG(16:0/16:1/22:0)	TG	1.16531	0.152983	1.00758	1.34602	0.0366811	0.113842
TG(14:0/18:1/22:0)	TG	1.28235	0.248697	1.10138	1.49368	0.00130782	0.0108238
TG(14:0/18:0/22:1)	TG	1.16472	0.152477	1.01668	1.36795	0.0464189	0.128465
TG(14:0/14:1/16:1)	TG	1.01625	0.0161158	0.918569	1.11234	0.734055	0.84044
TG(14:1/14:1/16:0)	TG	1.03432	0.0337458	0.929276	1.14437	0.522388	0.699468
TG(14:0/16:1/16:1)	TG	0.908572	-0.0958813	0.770453	1.05828	0.234709	0.424922
TG(14:0/14:1/18:1)	TG	0.974577	-0.0257521	0.830817	1.1299	0.741227	0.844203
TG(14:0/14:0/18:2)	TG	1.00774	0.0077076	0.868815	1.15995	0.916382	0.949149
TG(14:1/16:0/16:1)	TG	1.05584	0.054338	0.925488	1.19616	0.401362	0.610829
TG(14:0/16:1/18:1)	TG	0.862466	-0.147959	0.713395	1.03208	0.115521	0.257405
TG(14:0/14:0/20:2)	TG	1.06184	0.0600027	0.890733	1.25852	0.494837	0.680848
TG(14:0/16:0/18:2)	TG	1.15698	0.145815	0.983076	1.35729	0.0748915	0.188095
TG(16:0/16:1/16:1)	TG	1.04031	0.0395196	0.874336	1.22975	0.648696	0.791737
TG(14:1/14:1/20:0)	TG	0.928694	-0.0739761	0.77495	1.10132	0.407851	0.613523
TG(14:1/16:1/18:0)	TG	0.987439	-0.0126401	0.842376	1.13304	0.864629	0.917029
TG(14:0/14:0/22:2)	TG	1.03421	0.033642	0.819937	1.29992	0.774454	0.870635
TG(14:0/18:1/18:1)	TG	1.05579	0.0542887	0.858044	1.29235	0.602521	0.762907
TG(16:0/16:1/18:1)	TG	1.27657	0.244176	1.06491	1.52902	0.00788219	0.0386985
TG(14:0/18:0/18:2)	TG	1.02472	0.0244183	0.843637	1.23456	0.800811	0.88201
TG(16:1/16:1/18:0)	TG	1.01123	0.0111674	0.826022	1.22949	0.912142	0.947015
TG(14:0/18:1/20:1)	TG	0.785721	-0.241153	0.608845	1.00449	0.0587229	0.155107
TG(16:0/16:1/20:1)	TG	1.5185	0.41772	1.21492	1.90032	0.000242045	0.00329204
TG(14:0/18:0/20:2)	TG	1.15244	0.141884	0.958339	1.38039	0.126055	0.275232
TG(14:0/18:2/20:0)	TG	1.37523	0.318622	1.17334	1.61636	9.16e-05	0.00169363
TG(16:1/16:1/20:0)	TG	0.950444	-0.0508259	0.730784	1.2298	0.701505	0.823794
TG(14:0/20:1/20:1)	TG	1.3031	0.264749	1.07182	1.58192	0.00750781	0.0372817
TG(16:0/16:1/22:1)	TG	1.31519	0.27398	1.0814	1.59719	0.00574025	0.0309831
TG(18:0/18:1/18:1)	TG	1.46677	0.383063	1.21466	1.77449	7.05e-05	0.00136143
TG(14:0/18:1/22:1)	TG	1.45443	0.374614	1.19002	1.77943	0.000251219	0.00330772
TG(14:0/20:0/20:2)	TG	1.15067	0.140342	0.978285	1.34918	0.0850647	0.20629
TG(14:0/18:2/22:0)	TG	1.30925	0.269454	1.12382	1.5282	0.000555672	0.00574702
TG(18:0/18:2/20:0)	TG	1.22256	0.200947	1.06394	1.4115	0.00505643	0.0281669
TG(14:0/20:0/22:2)	TG	1.0879	0.0842467	0.924348	1.27901	0.292178	0.49206
TG(14:0/20:1/22:1)	TG	1.29376	0.257554	1.07552	1.58467	0.00964808	0.0458152
TG(16:0/18:2/22:0)	TG	1.21532	0.19501	1.03151	1.48116	0.0420637	0.122252
TG(18:1/18:1/20:0)	TG	1.16073	0.14905	0.974121	1.38812	0.0921846	0.215926
TG(14:0/14:1/18:2)	TG	1.00414	0.00413202	0.875341	1.14254	0.951261	0.970402
TG(14:0/14:0/18:3)	TG	1.04454	0.0435735	0.947111	1.1459	0.364326	0.570449
TG(14:0/14:0/20:3)	TG	1.01755	0.0173958	0.885001	1.16387	0.802828	0.88201
TG(14:0/16:1/18:2)	TG	0.982081	-0.0180816	0.821874	1.16592	0.83901	0.905782
TG(14:0/16:0/18:3)	TG	1.02346	0.0231927	0.877501	1.18542	0.761528	0.861677
TG(16:1/16:1/16:1)	TG	0.842621	-0.171238	0.698878	1.00636	0.0651453	0.166995
TG(14:1/16:1/18:1)	TG	0.999833	-0.00016674	0.841657	1.17512	0.998428	0.998428
TG(14:1/14:1/20:1)	TG	0.952673	-0.0484837	0.799212	1.12487	0.576936	0.743853
TG(14:0/18:1/18:2)	TG	0.928367	-0.0743281	0.747095	1.14654	0.495672	0.680848
TG(14:0/16:1/20:2)	TG	0.848692	-0.164059	0.681752	1.04595	0.132279	0.28453
TG(14:0/14:0/22:3)	TG	1.17929	0.164915	0.955388	1.45101	0.121047	0.266303
TG(16:0/16:1/18:2)	TG	1.15689	0.145735	0.970477	1.37396	0.0992973	0.228884
TG(14:0/18:0/18:3)	TG	1.1556	0.144619	1.00596	1.32588	0.0385383	0.116284
TG(14:1/16:1/20:1)	TG	0.904546	-0.100323	0.716621	1.12868	0.385582	0.594097
TG(16:1/16:1/18:1)	TG	0.894057	-0.111986	0.721235	1.09842	0.295838	0.4963
TG(14:1/14:1/22:1)	TG	0.751228	-0.286046	0.587376	0.947286	0.0188757	0.0739541
TG(14:0/16:0/22:3)	TG	0.918553	-0.0849555	0.724716	1.15505	0.474166	0.665671
TG(14:0/18:2/20:1)	TG	1.05618	0.0546547	0.798322	1.3868	0.696692	0.81925
TG(16:0/16:1/20:2)	TG	1.75584	0.562946	1.38815	2.23123	3.14e-06	0.000113694
TG(14:0/18:1/20:2)	TG	0.884276	-0.122985	0.679886	1.13981	0.35001	0.557067
TG(14:0/16:1/22:2)	TG	1.89011	0.636636	1.4159	2.53483	1.78e-05	0.000429672
TG(14:0/18:0/20:3)	TG	1.23491	0.210996	1.03261	1.47354	0.0194451	0.0747603
TG(14:0/18:3/20:0)	TG	1.18942	0.173469	1.05183	1.34624	0.00553453	0.0302711
TG(16:1/16:1/20:1)	TG	0.94421	-0.0574067	0.746289	1.18699	0.627175	0.774169
TG(14:1/16:0/22:2)	TG	1.50876	0.411289	1.13586	2.00588	0.00451508	0.0258064
TG(14:1/16:1/22:1)	TG	1.58305	0.459354	1.20021	2.09262	0.0011752	0.0100122
TG(16:0/16:0/22:3)	TG	1.21926	0.198241	0.953392	1.55465	0.110774	0.249385
TG(14:0/20:1/20:2)	TG	1.03199	0.0314873	0.795383	1.32957	0.809567	0.887154
TG(18:0/18:1/18:2)	TG	1.69861	0.529811	1.33611	2.16644	1.66e-05	0.000412154
TG(14:0/18:3/22:0)	TG	1.75199	0.560752	1.34916	2.28469	2.9e-05	0.000663184
TG(14:0/18:2/22:1)	TG	1.7166	0.540348	1.34874	2.19352	1.27e-05	0.000334433
TG(18:1/18:1/18:1)	TG	1.2493	0.222584	0.966196	1.61125	0.0870156	0.208886
TG(16:0/18:3/22:0)	TG	1.00182	0.00181696	0.99899	1.00459	0.196744	0.380781
TG(18:0/18:3/20:0)	TG	1.32792	0.283612	1.05337	1.67372	0.0159145	0.0646247
TG(14:0/20:2/22:1)	TG	1.12039	0.113678	0.911633	1.3951	0.270545	0.464631
TG(14:0/20:1/22:2)	TG	0.932067	-0.0703501	0.740915	1.16296	0.539959	0.714736
TG(16:0/18:2/22:1)	TG	1.08032	0.0772614	0.889777	1.31049	0.408354	0.613523
TG(16:0/18:0/22:3)	TG	1.10757	0.102172	0.895	1.36208	0.334637	0.537828
TG(14:0/20:0/22:3)	TG	1.02802	0.0276365	0.854383	1.21111	0.738744	0.843586
TG(18:1/18:2/20:0)	TG	1.13665	0.128085	0.946674	1.36212	0.162214	0.332462
TG(16:0/20:0/22:3)	TG	1.17759	0.163471	1.00322	1.37915	0.0427326	0.123371
TG(14:0/22:0/22:3)	TG	1.0215	0.021274	0.880788	1.15852	0.731992	0.84044
TG(18:2/20:0/20:1)	TG	1.04707	0.0459971	0.895243	1.21464	0.519774	0.699468
TG(14:1/14:1/18:2)	TG	1.01154	0.0114746	0.885851	1.14443	0.859487	0.915148
TG(14:0/16:1/18:3)	TG	0.918141	-0.0854045	0.789996	1.05858	0.251498	0.443437
TG(14:0/14:0/20:4)	TG	1.05625	0.0547206	0.947539	1.17114	0.305056	0.510777
TG(14:0/16:0/18:4)	TG	1.07608	0.0733212	0.941842	1.22332	0.2692	0.463238
TG(14:1/16:1/18:2)	TG	1.00668	0.00665744	0.871231	1.15378	0.925569	0.955249
TG(14:1/14:1/20:2)	TG	0.896614	-0.10913	0.765907	1.03977	0.160642	0.330019
TG(14:0/16:0/20:4)	TG	1.07485	0.0721835	0.937408	1.22584	0.288463	0.489576
TG(14:0/14:0/22:4)	TG	1.14842	0.138386	0.969924	1.35527	0.103663	0.23582
TG(14:0/18:2/18:2)	TG	1.06477	0.0627616	0.889137	1.26841	0.487423	0.676631
TG(14:0/18:0/18:4)	TG	1.17288	0.159465	0.972506	1.4104	0.0919211	0.21589
TG(14:0/18:1/18:3)	TG	0.932286	-0.0701154	0.774561	1.11186	0.446059	0.644968
TG(16:0/16:1/18:3)	TG	1.02696	0.0266006	0.88994	1.17846	0.709462	0.825612
TG(16:1/16:1/18:2)	TG	0.752617	-0.284199	0.609776	0.921322	0.00688688	0.0356232
TG(14:1/14:1/22:2)	TG	0.94725	-0.0541928	0.761618	1.1679	0.61846	0.768016
TG(14:0/18:3/20:1)	TG	0.952329	-0.0488447	0.734136	1.23082	0.710654	0.825612
TG(14:0/18:2/20:2)	TG	0.967582	-0.0329552	0.753722	1.23497	0.793295	0.879983
TG(16:0/16:1/20:3)	TG	1.57146	0.452004	1.28209	1.93202	1.47e-05	0.000375715
TG(14:0/16:0/22:4)	TG	0.96467	-0.0359689	0.795605	1.16047	0.708061	0.825612
TG(14:0/18:1/20:3)	TG	0.872058	-0.136899	0.714296	1.05371	0.166615	0.337421
TG(14:0/18:0/20:4)	TG	1.01222	0.0121491	0.818378	1.24178	0.908754	0.944626
TG(16:1/16:1/20:2)	TG	1.04684	0.0457803	0.830447	1.31354	0.694961	0.819127
TG(14:1/16:1/22:2)	TG	1.59659	0.467869	1.25546	2.03601	0.000143938	0.00219442
TG(14:1/16:0/22:3)	TG	1.30283	0.264539	1.00445	1.68806	0.0453471	0.127118
TG(14:0/18:2/22:2)	TG	1.37935	0.321609	1.08825	1.75166	0.00782083	0.0386154
TG(14:0/20:2/20:2)	TG	1.23766	0.213225	0.960167	1.59194	0.0975551	0.225466
TG(14:0/20:0/20:4)	TG	1.34978	0.299938	1.09855	1.65672	0.00412771	0.0242364
TG(16:0/16:1/22:3)	TG	1.25603	0.227959	1.01134	1.55656	0.0378291	0.115921
TG(14:0/20:1/20:3)	TG	1.11179	0.105974	0.895957	1.37507	0.331288	0.53511
TG(14:0/18:3/22:1)	TG	1.34883	0.299239	1.10896	1.63986	0.00264271	0.0174414
TG(18:0/18:2/18:2)	TG	1.57099	0.451703	1.28602	1.924	1.06e-05	0.000287856
TG(14:0/18:0/22:4)	TG	1.22918	0.206345	1.07241	1.41271	0.00314269	0.0196475
TG(18:1/18:1/18:2)	TG	1.14376	0.134318	0.888474	1.46579	0.291362	0.491716
TG(16:1/16:1/22:2)	TG	0.727697	-0.317871	0.554772	0.945992	0.0194208	0.0747603
TG(14:0/20:4/22:0)	TG	1.89977	0.641732	1.5206	2.38532	2.19e-08	2.11457e-06
TG(14:0/20:1/22:3)	TG	1.09641	0.0920398	0.911685	1.31298	0.321458	0.52707
TG(18:0/18:3/20:1)	TG	1.42659	0.355288	1.15923	1.75614	0.00078191	0.00738565
TG(14:0/20:2/22:2)	TG	1.07327	0.0707066	0.840337	1.3633	0.565642	0.733646
TG(14:0/20:3/22:1)	TG	1.28023	0.247041	1.04706	1.56326	0.0154555	0.0636533
TG(14:0/20:0/22:4)	TG	1.05791	0.0562962	0.908239	1.22339	0.442085	0.642428
TG(18:1/18:3/20:0)	TG	1.19057	0.174431	0.914062	1.54391	0.190839	0.373511
TG(18:2/18:2/20:0)	TG	1.11103	0.105285	0.899727	1.36634	0.313797	0.519409
TG(18:2/18:2/22:0)	TG	1.02614	0.0258084	0.915171	1.13697	0.608736	0.765545
TG(14:1/16:1/18:3)	TG	0.966299	-0.0342823	0.860569	1.07337	0.540505	0.714736
TG(14:0/14:0/22:5)	TG	1.09215	0.0881452	0.947317	1.25471	0.217247	0.406185
TG(14:0/18:2/18:3)	TG	0.989626	-0.0104284	0.847953	1.14873	0.892645	0.932342
TG(16:1/16:1/18:3)	TG	0.869347	-0.140013	0.741747	1.01152	0.0763334	0.190614
TG(14:1/14:1/22:3)	TG	1.02143	0.0212056	0.868562	1.19497	0.793909	0.879983
TG(14:0/18:1/20:4)	TG	0.955035	-0.0460073	0.767615	1.18054	0.674677	0.806457
TG(14:0/18:2/20:3)	TG	0.868526	-0.140957	0.708801	1.05447	0.163527	0.33358
TG(14:0/16:0/22:5)	TG	1.0309	0.0304299	0.858507	1.23205	0.740772	0.844203
TG(16:0/16:1/20:4)	TG	1.26562	0.235559	1.0838	1.47891	0.00286318	0.0185679
TG(14:0/18:3/20:2)	TG	1.17981	0.165352	0.995069	1.39494	0.054285	0.14515
TG(14:0/16:1/22:4)	TG	0.973121	-0.0272467	0.8199	1.14594	0.749014	0.851954
TG(16:1/16:1/20:3)	TG	1.06791	0.0657014	0.885266	1.28204	0.485594	0.67517
TG(14:1/16:1/22:3)	TG	1.19452	0.177743	0.993755	1.43225	0.0560087	0.148843
TG(14:0/20:0/20:5)	TG	1.12594	0.118618	0.965982	1.30819	0.121641	0.266933
TG(14:0/18:0/22:5)	TG	1.06064	0.0588731	0.87788	1.27471	0.53511	0.709939
TG(14:0/18:2/22:3)	TG	1.06348	0.061546	0.855141	1.31856	0.576906	0.743853
TG(14:0/18:3/22:2)	TG	0.954638	-0.0464231	0.755848	1.19893	0.692801	0.817995
TG(16:0/16:1/22:4)	TG	1.33283	0.287307	1.07038	1.65735	0.00985542	0.0462938
TG(14:0/20:2/20:3)	TG	1.1124	0.106519	0.892498	1.38217	0.338974	0.54264
TG(14:0/18:1/22:4)	TG	0.926608	-0.0762243	0.76323	1.11571	0.430294	0.631337
TG(18:0/18:2/18:3)	TG	1.26847	0.237808	1.0752	1.4954	0.00457993	0.0258439
TG(14:0/20:1/20:4)	TG	1.36964	0.314546	1.10703	1.69315	0.00363861	0.021958
TG(14:1/18:0/22:4)	TG	1.17251	0.159147	0.932133	1.47107	0.170615	0.343204
TG(18:1/18:2/18:2)	TG	1.14543	0.135783	0.921692	1.41779	0.215068	0.404972
TG(16:1/16:1/22:3)	TG	0.783894	-0.243481	0.627308	0.971817	0.0290546	0.0978621
TG(14:0/20:0/22:5)	TG	1.4867	0.39656	1.2177	1.81842	0.000101999	0.00177274
TG(16:0/18:3/22:2)	TG	1.09775	0.0932636	0.896511	1.33619	0.357509	0.564865
TG(14:0/20:2/22:3)	TG	0.990594	-0.0094504	0.792629	1.2278	0.932351	0.957949
TG(18:0/18:3/20:2)	TG	1.78218	0.57784	1.426	2.23436	4.36e-07	2.91449e-05
TG(14:0/20:3/22:2)	TG	0.990203	-0.00984573	0.804206	1.21237	0.924956	0.955249
TG(16:0/18:2/22:3)	TG	1.3317	0.286457	1.10684	1.60147	0.00231312	0.0158276
TG(14:0/20:1/22:4)	TG	1.30612	0.267061	1.07346	1.58735	0.00732021	0.0367931
TG(18:1/18:3/20:1)	TG	1.24022	0.215292	0.973317	1.57699	0.0797498	0.195219
TG(18:2/18:3/20:0)	TG	1.2326	0.209125	1.00101	1.51455	0.0469006	0.129386
TG(14:0/22:1/22:4)	TG	1.13974	0.130796	0.946687	1.45298	0.203127	0.387339
TG(16:0/20:4/22:1)	TG	1.47989	0.391969	1.20941	1.83551	0.000223812	0.00313698
TG(18:2/18:3/22:0)	TG	1.14462	0.13507	0.960411	1.46778	0.189638	0.373511
TG(18:1/20:1/22:3)	TG	1.22092	0.199608	1.03401	1.45066	0.0195289	0.0747603
TG(14:0/18:3/18:3)	TG	1.02147	0.0212403	0.899278	1.15383	0.737306	0.843051
TG(14:0/14:0/22:6)	TG	1.04762	0.0465242	0.951697	1.14909	0.330057	0.534115
TG(14:0/18:2/18:4)	TG	1.04198	0.0411221	0.93562	1.15595	0.444057	0.644173
TG(14:1/14:1/22:4)	TG	0.971907	-0.0284953	0.852364	1.10105	0.661636	0.798563
TG(14:1/16:1/20:4)	TG	1.02368	0.0233992	0.914023	1.13857	0.673432	0.806078
TG(14:0/18:3/20:3)	TG	1.04814	0.0470175	0.891638	1.22717	0.563051	0.733646
TG(14:0/18:2/20:4)	TG	0.969953	-0.0305073	0.810562	1.15273	0.733577	0.84044
TG(16:0/16:1/20:5)	TG	1.12293	0.115941	0.971456	1.29376	0.111142	0.249568
TG(14:0/16:0/22:6)	TG	1.05964	0.0579328	0.895424	1.24807	0.49294	0.680848
TG(14:0/18:1/20:5)	TG	1.03286	0.032331	0.901421	1.17337	0.626869	0.774169
TG(16:1/16:1/20:4)	TG	1.00105	0.00105084	0.850701	1.17269	0.989742	0.994318
TG(14:0/18:3/22:3)	TG	1.06311	0.0612019	0.897427	1.25355	0.471692	0.663269
TG(14:0/20:3/20:3)	TG	0.922792	-0.0803511	0.746611	1.13398	0.450425	0.648405
TG(14:0/18:2/22:4)	TG	0.923664	-0.0794067	0.745147	1.13648	0.460067	0.651137
TG(14:0/18:0/22:6)	TG	1.10989	0.104263	0.928266	1.32177	0.244367	0.43875
TG(16:0/16:1/22:5)	TG	1.43668	0.362333	1.16091	1.77783	0.000839155	0.00767606
TG(14:0/20:2/20:4)	TG	1.36286	0.309585	1.13142	1.64107	0.00106996	0.00953942
TG(14:0/18:1/22:5)	TG	1.03607	0.0354383	0.856692	1.24351	0.707961	0.825612
TG(18:1/18:2/18:3)	TG	1.07855	0.0756219	0.912052	1.26972	0.368949	0.575613
TG(14:1/18:0/22:5)	TG	1.03952	0.0387634	0.848544	1.26599	0.70342	0.824928
TG(16:1/16:1/22:4)	TG	0.912518	-0.0915479	0.730785	1.13216	0.411654	0.616771
TG(18:2/18:2/18:2)	TG	1.15703	0.145855	0.983883	1.35636	0.0739579	0.186288
TG(14:0/20:0/22:6)	TG	1.27962	0.246563	1.09147	1.49954	0.00226756	0.015764
TG(14:0/20:3/22:3)	TG	0.980784	-0.0194026	0.788507	1.2119	0.859262	0.915148
TG(14:0/20:2/22:4)	TG	1.46403	0.381192	1.1907	1.80142	0.000296843	0.00363319
TG(16:0/18:3/22:3)	TG	1.49431	0.401663	1.22799	1.82207	6.36e-05	0.0012561
TG(18:0/18:3/20:3)	TG	1.68365	0.520967	1.3567	2.09904	2.76e-06	0.00010428
TG(14:0/20:4/22:2)	TG	1.38705	0.327178	1.07629	1.78665	0.0112392	0.0506054
TG(14:0/20:1/22:5)	TG	1.41079	0.344151	1.15299	1.73063	0.000863357	0.00781518
TG(18:1/18:3/20:2)	TG	1.52745	0.423598	1.21052	1.9306	0.000361845	0.00419258
TG(16:1/18:2/22:3)	TG	0.940893	-0.0609262	0.761403	1.15571	0.56649	0.733651
TG(18:2/18:3/20:1)	TG	1.21957	0.198497	0.987927	1.50158	0.0622732	0.162255
TG(18:3/18:3/20:0)	TG	1.06543	0.0633738	0.880064	1.28261	0.508253	0.691192
TG(16:0/20:3/22:3)	TG	1.18756	0.171898	1.00611	1.39874	0.0398063	0.119282
TG(14:0/22:2/22:4)	TG	1.2769	0.244438	1.02474	1.58894	0.0285575	0.0973196
TG(14:0/22:0/22:6)	TG	1.19387	0.177204	1.02635	1.38985	0.0210488	0.0785038
TG(16:0/20:4/22:2)	TG	1.38403	0.324998	1.13742	1.68635	0.00116903	0.0100122
TG(14:0/22:1/22:5)	TG	1.20167	0.183711	1.03881	1.39211	0.0134156	0.0581255
TG(18:1/18:2/22:3)	TG	1.26797	0.237414	1.03261	1.55514	0.0224851	0.0827949
TG(14:0/18:2/20:5)	TG	1.05477	0.0533222	0.934518	1.18582	0.378464	0.58575
TG(14:0/18:3/20:4)	TG	1.01837	0.0181999	0.906487	1.13861	0.753494	0.854812
TG(16:1/16:1/20:5)	TG	0.965416	-0.0351958	0.853114	1.08454	0.564102	0.733646
TG(14:0/18:3/22:4)	TG	1.09641	0.0920389	0.953236	1.25702	0.190833	0.373511
TG(14:0/20:3/20:4)	TG	1.05174	0.0504446	0.863172	1.27523	0.611592	0.767916
TG(14:0/18:2/22:5)	TG	0.975781	-0.0245171	0.806117	1.16915	0.795215	0.880308
TG(14:0/20:2/20:5)	TG	1.10283	0.0978751	0.948487	1.27675	0.194188	0.377516
TG(16:0/16:1/22:6)	TG	1.12948	0.121761	0.967528	1.31585	0.117764	0.261064
TG(14:0/18:1/22:6)	TG	1.05629	0.0547596	0.910227	1.21814	0.45837	0.649971
TG(18:1/18:3/18:3)	TG	1.05113	0.0498695	0.905162	1.21556	0.50635	0.689684
TG(16:1/16:1/22:5)	TG	0.92265	-0.080505	0.755314	1.12001	0.422361	0.624531
TG(18:2/18:2/18:3)	TG	1.09652	0.0921415	0.960096	1.2481	0.166925	0.337421
TG(14:0/20:1/22:6)	TG	1.15213	0.141616	0.964184	1.37318	0.11296	0.252344
TG(14:0/20:4/22:3)	TG	1.28541	0.251076	1.03292	1.59798	0.0237185	0.0862401
TG(14:0/20:3/22:4)	TG	1.06764	0.0654549	0.885479	1.27966	0.484296	0.674444
TG(14:0/20:5/22:2)	TG	1.01856	0.0183853	0.857025	1.19484	0.826101	0.896824
TG(14:0/20:2/22:5)	TG	1.51937	0.418298	1.22897	1.88428	0.000119714	0.00192651
TG(18:0/18:3/20:4)	TG	1.18568	0.170314	0.987173	1.4207	0.0656186	0.167714
TG(16:1/18:3/22:3)	TG	0.990473	-0.00957228	0.798301	1.22143	0.929558	0.957949
TG(18:1/18:3/20:3)	TG	1.30691	0.267663	1.04779	1.62956	0.0170929	0.0684504
TG(14:1/20:0/22:6)	TG	1.39548	0.333236	1.17346	1.66152	0.000166082	0.00240542
TG(18:2/18:3/20:2)	TG	1.48084	0.392612	1.19103	1.84285	0.000410447	0.00451492
TG(18:3/18:3/20:1)	TG	1.03679	0.0361248	0.863894	1.23636	0.69177	0.817888
TG(16:0/20:4/22:3)	TG	1.18561	0.170258	0.999391	1.40551	0.0486071	0.132829
TG(16:0/20:1/22:6)	TG	1.35445	0.303397	1.10731	1.66085	0.00320499	0.0198938
TG(14:0/22:3/22:4)	TG	1.21176	0.192077	0.973486	1.50459	0.0828828	0.201751
TG(18:1/18:3/22:3)	TG	1.181	0.166362	0.989819	1.40649	0.061849	0.162255
TG(18:2/18:2/22:3)	TG	1.34805	0.298661	1.09452	1.66442	0.00504297	0.0281669
TG(14:0/18:3/22:5)	TG	1.0486	0.047455	0.951562	1.15128	0.32653	0.530382
TG(14:0/20:4/20:4)	TG	1.01713	0.0169842	0.881331	1.16702	0.811899	0.888469
TG(14:0/20:3/20:5)	TG	1.03838	0.0376621	0.918207	1.1668	0.533245	0.709632
TG(14:0/18:2/22:6)	TG	1.06908	0.0667944	0.934585	1.21745	0.319998	0.525668
TG(16:1/16:1/22:6)	TG	0.975673	-0.0246282	0.851779	1.10802	0.712329	0.826454
TG(18:2/18:3/18:3)	TG	1.0509	0.0496514	0.947894	1.16081	0.334827	0.537828
TG(14:0/20:4/22:4)	TG	1.24701	0.220745	1.04376	1.48858	0.014447	0.061241
TG(14:0/20:5/22:3)	TG	1.07508	0.0723924	0.918794	1.2503	0.353786	0.561022
TG(14:0/20:3/22:5)	TG	1.11626	0.109988	0.920592	1.35046	0.254738	0.448072
TG(16:0/18:3/22:5)	TG	1.28334	0.249468	1.09659	1.50076	0.00177704	0.0132347
TG(14:0/20:2/22:6)	TG	1.24788	0.221447	1.06092	1.46548	0.00706497	0.0363282
TG(16:1/18:3/22:4)	TG	1.01233	0.0122591	0.856809	1.18724	0.882434	0.925012
TG(18:1/18:3/20:4)	TG	1.06173	0.0598954	0.886374	1.26359	0.505655	0.689684
TG(18:2/18:3/20:3)	TG	1.23967	0.214843	1.03263	1.48663	0.0204079	0.0767725
TG(18:3/18:3/20:2)	TG	1.07234	0.0698448	0.901029	1.27152	0.425676	0.62697
TG(14:0/22:4/22:4)	TG	1.32007	0.277686	1.09163	1.5965	0.00407026	0.0240917
TG(14:0/22:3/22:5)	TG	1.10812	0.102664	0.978725	1.25303	0.101798	0.233453
TG(14:0/22:2/22:6)	TG	1.18587	0.170478	1.00004	1.40234	0.0474382	0.130044
TG(16:0/20:5/22:3)	TG	1.10432	0.0992284	0.914766	1.32683	0.293256	0.49292
TG(18:0/18:3/22:5)	TG	1.29146	0.255771	1.10022	1.51444	0.00165619	0.0130334
TG(16:1/20:4/22:3)	TG	0.997614	-0.00238894	0.833869	1.18186	0.978469	0.987561
TG(18:1/18:3/22:4)	TG	1.08189	0.0787118	0.90728	1.28263	0.370817	0.577491
TG(18:2/18:3/22:3)	TG	1.61057	0.476588	1.19554	2.16902	0.00166479	0.0130334
TG(18:3/18:3/22:2)	TG	1.0604	0.0586487	0.875431	1.27716	0.541192	0.714736
TG(18:0/20:4/22:4)	TG	1.31684	0.275238	1.09729	1.57942	0.00298717	0.0191079
TG(14:0/20:4/22:5)	TG	1.05028	0.0490614	0.92127	1.19251	0.454767	0.649971
TG(14:0/20:5/22:4)	TG	1.07874	0.0757974	0.957149	1.21099	0.203776	0.387486
TG(14:0/20:3/22:6)	TG	1.09473	0.0905057	0.950786	1.2561	0.200624	0.385714
TG(18:2/18:3/20:4)	TG	1.08151	0.0783628	0.946018	1.23181	0.24281	0.437437
TG(18:3/18:3/20:3)	TG	1.05174	0.0504425	0.930774	1.18353	0.408271	0.613523
TG(14:0/22:3/22:6)	TG	1.19036	0.174257	1.00383	1.40805	0.0429325	0.123537
TG(16:0/20:5/22:4)	TG	1.23043	0.207365	1.03204	1.46542	0.0199572	0.0757329
TG(14:0/22:4/22:5)	TG	1.13093	0.123043	0.999602	1.28299	0.0512749	0.1386
TG(16:0/20:4/22:5)	TG	1.02012	0.0199157	0.866081	1.19312	0.80682	0.88526
TG(18:1/18:3/22:5)	TG	1.20772	0.188732	1.01604	1.43226	0.0306567	0.102071
TG(18:2/18:3/22:4)	TG	1.19633	0.179256	1.00554	1.41996	0.041214	0.121324
TG(14:0/20:5/22:5)	TG	1.04092	0.0401066	0.95551	1.13241	0.332619	0.536264
TG(14:0/20:4/22:6)	TG	1.0177	0.0175408	0.917718	1.11897	0.718674	0.832703
TG(18:3/18:3/20:4)	TG	1.01947	0.0192834	0.914497	1.12669	0.709383	0.825612
TG(16:0/20:5/22:5)	TG	1.02054	0.0203341	0.908602	1.13444	0.71038	0.825612
TG(14:0/22:5/22:5)	TG	1.03057	0.0301167	0.891268	1.18217	0.670716	0.804888
TG(16:0/20:4/22:6)	TG	1.04719	0.0461111	0.911623	1.19572	0.502653	0.686802
TG(14:0/22:4/22:6)	TG	1.15325	0.142583	1.00713	1.31775	0.0370407	0.114549
TG(18:1/18:3/22:6)	TG	1.0451	0.044108	0.909	1.19434	0.515887	0.696799
TG(18:2/18:3/22:5)	TG	1.19586	0.178863	1.04255	1.37059	0.010116	0.0472072
TG(18:3/18:3/22:4)	TG	1.06206	0.0602121	0.922255	1.21779	0.392081	0.601976
PS(44:1)	PS	1.25495	0.227099	0.999374	1.5731	0.049237	0.133749
PS(34:2)	PS	1.29916	0.26172	1.01434	1.66355	0.0378341	0.115921
PS(44:2)	PS	1.13697	0.128367	0.879681	1.4648	0.322939	0.527508
PS(32:3)	PS	0.930834	-0.0716741	0.728241	1.18056	0.560195	0.733313
PS(44:3)	PS	1.04749	0.0463924	0.835187	1.3065	0.683784	0.811426
PS(44:4)	PS	1.13667	0.128106	0.955717	1.34786	0.143303	0.301526
PS(44:5)	PS	1.0019	0.00189536	0.997263	1.00644	0.416471	0.621844
PS(38:6)	PS	0.932903	-0.0694536	0.736603	1.1782	0.561749	0.733646
PA(36:1)	PA	1.056	0.0544868	0.839727	1.32138	0.636852	0.782778
PA(38:1)	PA	1.17936	0.164971	0.956304	1.45035	0.119703	0.264015

## Sheet: Table S5
Table S5. One factor logistic regression of diabetes in the validation cohort
Metabolites	Class	OR	Beta	OR_ci_lower	OR_ci_upper	Pvalue	FDR
L-Threonine	Amino Acid metabolomics	0.803096	-0.219281	0.602773	1.05271	0.122191	0.385435
L-Arginine	Amino Acid metabolomics	0.87271	-0.136152	0.631254	1.19155	0.399558	0.673318
L-Aspartic Acid	Amino Acid metabolomics	0.913376	-0.0906075	0.659902	1.23616	0.569191	0.782222
L-Citrulline	Amino Acid metabolomics	0.856693	-0.154675	0.598571	1.2109	0.388263	0.663657
L-Glutamic Acid	Amino Acid metabolomics	1.16635	0.153877	0.853449	1.58519	0.3274	0.619299
L-Phenylalanine	Amino Acid metabolomics	0.76705	-0.265204	0.455012	1.27313	0.311278	0.61847
L-Pyroglutamic Acid	Amino Acid metabolomics	0.963294	-0.0373962	0.657225	1.3724	0.840596	0.906147
L-Serine	Amino Acid metabolomics	0.768585	-0.263205	0.554445	1.05525	0.108226	0.373505
L-Tryptophan	Amino Acid metabolomics	0.270644	-1.30695	0.17079	0.420281	1.19e-08	1.4e-06
Allantoin	Organic Acid And Its Derivatives	1.15406	0.143287	0.807067	1.65678	0.433765	0.695519
Hexanoyl Glycine	Amino Acid metabolomics	1.50408	0.408178	1.08189	2.19797	0.0317394	0.179729
L-Asparagine Anhydrous	Amino Acid metabolomics	0.802428	-0.220113	0.513871	1.24157	0.327096	0.619299
L-Cysteine	Amino Acid metabolomics	1.04879	0.0476415	0.766668	1.42228	0.761739	0.87183
L-Saccharopine	Amino Acid metabolomics	0.826263	-0.190842	0.566881	1.20214	0.318446	0.61847
Methionine Sulfoxide	Amino Acid metabolomics	1.00582	0.00580231	0.776372	1.29366	0.964358	0.983529
N-Acetyl-L-Leucine	Amino Acid metabolomics	1.79349	0.584161	1.27517	2.55049	0.00091252	0.0186472
N-Acetyl-L-Tyrosine	Amino Acid metabolomics	3.55977	1.2697	1.19465	67.9186	0.361888	0.650732
S-(5-Adenosy)-L-Homocysteine	Amino Acid metabolomics	1.77507	0.573839	1.09507	3.09017	0.0315996	0.179729
S-Sulfo-L-Cysteine	Amino Acid metabolomics	1.11084	0.105116	0.842648	1.45898	0.451325	0.703629
p–Hydroxyphenyl acetic acid	Benzene and substituted derivatives	3.08962	1.12805	1.97835	5.05807	2.49e-06	0.000146523
Tauroursodeoxycholic Acid	Bile Acids	1.1709	0.157776	0.893602	1.52765	0.244567	0.562861
Taurochenodesoxycholic Acid	Bile Acids	1.10704	0.101685	0.845573	1.43822	0.448068	0.703629
Glycoursodeoxycholic Acid	Bile Acids	0.930269	-0.072281	0.784028	1.07978	0.370579	0.654783
Glycocholic Acid	Bile Acids	1.02641	0.0260686	0.941372	1.11277	0.52591	0.75359
Glycochenodeoxycholic Acid	Bile Acids	0.959248	-0.0416061	0.776381	1.15551	0.677173	0.83317
Deoxycholic Acid	Bile Acids	0.964217	-0.0364392	0.81255	1.11769	0.648567	0.819426
Dulcitol	Carbohydrate metabolomics	0.969147	-0.0313391	NA	1.06474	0.665457	0.82908
Inositol	Carbohydrate metabolomics	1.49029	0.398969	1.03887	2.38021	0.07645	0.315087
1-Methylhistidine	Amino Acid metabolomics	0.972681	-0.027699	0.803752	1.16164	0.766573	0.87183
1-Methylxanthine	Nucleotide metabolomics	1.05222	0.0508999	0.935203	1.17805	0.382004	0.662515
Adenosine 5'-Monophosphate	Nucleotide metabolomics	1.11953	0.11291	0.475489	2.43999	0.779417	0.878668
Inosine	Nucleotide metabolomics	0.945559	-0.0559794	0.620034	1.07048	0.603074	0.802959
Uridine	Nucleotide metabolomics	1.16652	0.154028	0.828977	1.63672	0.37361	0.655561
β-Nicotinamide mononucleotide	Nucleotide metabolomics	1.04224	0.0413761	0.763531	1.41733	0.792687	0.882036
D-Malic Acid	Amino Acid metabolomics	1.16009	0.148497	0.84331	1.58855	0.349344	0.643889
L-Malic Acid	Amino Acid metabolomics	1.19644	0.179349	0.874714	1.63519	0.252984	0.571142
Succinic Acid	Amino Acid metabolomics	1.00412	0.00411139	0.700446	1.406	0.981346	0.985923
D-Sorbitol	Carbohydrate metabolomics	0.979418	-0.0207971	0.717956	1.09895	0.7698	0.87183
D-Fructose	Carbohydrate metabolomics	4.68089	1.54349	2.91019	7.76758	6.8e-10	1.6e-07
D-Glucose	Carbohydrate metabolomics	4.0517	1.39914	2.57832	6.54844	3.81e-09	5.97e-07
D-Mannose	Carbohydrate metabolomics	1.07352	0.0709432	0.979487	1.17374	0.119595	0.38238
D-Sucrose	Carbohydrate metabolomics	1.05327	0.0519002	0.746385	1.48689	0.767443	0.87183
D-Trehalose	Carbohydrate metabolomics	1.20933	0.190065	0.854236	1.72041	0.286332	0.615049
D-Erythronolactone	Carbohydrate metabolomics	2.06441	0.724843	1.11673	3.82846	0.0206212	0.13373
D-Arabinose	Carbohydrate metabolomics	1.95786	0.671852	1.30156	3.2112	0.00371934	0.0437022
Pantothenate	Co-Enzyme Factor & vitamin	2.38012	0.86715	1.55614	3.75523	0.000105653	0.00354692
3-Indolebutyric Acid	Indole And Its Derivatives	1.15139	0.140973	0.822594	1.61831	0.390382	0.664781
Indole-5-Carboxylic Acid (98%)	Indole And Its Derivatives	0.779402	-0.249228	0.514274	1.16594	0.231631	0.549831
2,3-Dimethylsuccinic Acid	Organic Acid And Its Derivatives	1.17106	0.157909	0.958604	1.65097	0.228872	0.54604
2-Aminoethanesulfonic Acid	Organic Acid And Its Derivatives	0.775709	-0.253978	0.560007	1.05813	0.116845	0.38238
2-Hydroxybutanoic Acid	Organic Acid And Its Derivatives	1.76192	0.566402	1.30657	2.44863	0.000418158	0.0103439
2-Hydroxyisocaproic Acid	Organic Acid And Its Derivatives	1.44264	0.366475	1.1178	1.98034	0.0133255	0.0994124
2-Methylsuccinic Acid	Organic Acid And Its Derivatives	1.13363	0.125422	0.950248	1.35246	0.155162	0.426468
3,4,5-Trimethoxycinnamic Acid	Organic Acid And Its Derivatives	0.901493	-0.103703	0.7301	1.06084	0.263361	0.586632
3-Hydroxy-3-Methyl Butyric Acid	Organic Acid And Its Derivatives	1.215	0.194745	0.955031	1.55544	0.110462	0.373505
3-Hydroxybutyrate	Organic Acid And Its Derivatives	1.5146	0.415154	1.2088	1.9754	0.00099913	0.0195663
4-Acetamidobutyric Acid	Organic Acid And Its Derivatives	2.78704	1.02498	1.31508	6.614	0.0124486	0.0945984
4-Guanidinobutyric Acid	Organic Acid And Its Derivatives	2.93441	1.07651	1.36889	6.92561	0.00886382	0.0786037
Adipic Acid	Organic Acid And Its Derivatives	1.1846	0.169406	0.948559	1.6934	0.222762	0.537596
Azelaic Acid	Organic Acid And Its Derivatives	2.3655	0.860991	1.37428	4.2423	0.00253089	0.036046
Caffeic Acid	Organic Acid And Its Derivatives	1.22437	0.202424	0.946664	1.58626	0.118914	0.38238
Creatine	Organic Acid And Its Derivatives	1.27477	0.242769	0.960006	1.80261	0.125309	0.390036
D-Lactic Acid	Organic Acid And Its Derivatives	1.06501	0.0629837	0.78487	1.42243	0.670875	0.829766
Dl-P-Hydroxyphenyllactic Acid	Organic Acid And Its Derivatives	0.934441	-0.0678069	0.672883	1.25658	0.667051	0.82908
Hippuric Acid	Amino Acid metabolomics	1.20704	0.188171	0.934599	1.5553	0.142665	0.421715
Hydrocinnamic Acid	Organic Acid And Its Derivatives	0.691574	-0.368785	0.494308	0.902398	0.0170058	0.115837
Kinurenine	Organic Acid And Its Derivatives	1.13228	0.124231	0.797701	1.58869	0.473762	0.720609
Kynurenic Acid	Organic Acid And Its Derivatives	2.13197	0.757047	1.03933	6.04304	0.150751	0.421858
L-3-Phenyllactic Acid	Organic Acid And Its Derivatives	1.41082	0.344171	1.16409	1.78017	0.00135866	0.023212
Methylmalonic Acid	Organic Acid And Its Derivatives	1.07251	0.0700047	0.751681	1.50103	0.687422	0.834729
Phenyllactate (Pla)	Organic Acid And Its Derivatives	1.48509	0.395476	1.18182	1.96913	0.00224354	0.034015
Phenylpyruvic Acid	Organic Acid And Its Derivatives	0.892713	-0.11349	0.710255	1.10774	0.31524	0.61847
1,3,7-Trimethyluric Acid	Organic Acid And Its Derivatives	1.12248	0.115544	1.01482	1.27685	0.0451644	0.224068
Lysope 18:1	Lipids-Phospholipid	1.09863	0.0940658	0.805062	1.47781	0.521868	0.750085
Lysope 16:0	Lipids-Phospholipid	1.02014	0.0199376	0.938618	1.10436	0.587784	0.78931
Lysope 14:0	Lipids-Phospholipid	1.01163	0.0115656	0.917008	1.09995	0.780278	0.878668
Lysopa 16:0	Lipids-Phospholipid	1.0103	0.010244	0.93491	1.07984	0.749775	0.867966
9,10-DiHOME [(±)9,10-dihydroxy-12Z-octadecenoic acid]	Oxidized lipid	1.13185	0.123857	0.947616	1.38002	0.178472	0.479326
γ-Linolenic Acid（C18:3n6）	Lipids_Fatty Acids	1.53247	0.426881	1.16733	2.0488	0.00304464	0.0376574
Palmitoleic Acid (C16:1)	Lipids_Fatty Acids	1.39247	0.331082	1.04356	1.85806	0.0239043	0.147089
Hexadecanoic Acid (C16:0)	Lipids_Fatty Acids	2.36602	0.86121	1.52556	3.71664	0.000144572	0.00452993
Linoleic Acid (C18:2N6C)	Lipids_Fatty Acids	2.55011	0.936137	1.75393	3.74821	1.29e-06	8.67e-05
Dodecanoic Acid(C12:0)	Lipids_Fatty Acids	1.20109	0.183226	0.913856	1.58178	0.183375	0.489695
EPA [5Z,8Z,11Z,14Z,17Z-eicosapentaenoic acid]	Oxidized lipid	1.03429	0.0337147	0.85698	1.2273	0.685348	0.834729
α-Linolenic Acid（C18:3n3）	Lipids_Fatty Acids	1.54967	0.43804	1.17394	2.07979	0.00273175	0.0363334
(S)-(-)-2-Hydroxyisocaproic Acid	Organic Acid And Its Derivatives	1.44035	0.364886	1.12032	1.96471	0.0120206	0.0945984
3-(3-Hydroxyphenyl)Propionate Acid	Organic Acid And Its Derivatives	1.03214	0.0316376	0.900722	1.17001	0.6256	0.811443
4-Hydroxybenzaldehyde	Benzene and substituted derivatives	0.843591	-0.170088	0.515158	1.36326	0.492259	0.736821
Cyclic Amp	Nucleotide metabolomics	1.14956	0.139375	0.784457	1.67179	0.467704	0.713704
Trans,Trans-Muconic Acid	Organic Acid And Its Derivatives	1.26852	0.237849	0.732253	2.2287	0.401126	0.673318
3-Hydroxyhippuric Acid	Organic Acid And Its Derivatives	1.10947	0.103879	0.905345	1.3531	0.301558	0.61847
3,4,5-Trimethoxybenzoic Acid	Benzene and substituted derivatives	0.394327	-0.930575	3.95e-05	0.723349	0.681841	0.834729
D-Glucopyranose	Carbohydrate metabolomics	5.03827	1.61706	3.08071	8.53231	4.65e-10	1.6e-07
Palmitaldehyde	Lipids_Fatty Acids	1.92457	0.654701	1.21771	3.29707	0.011295	0.0915281
Myoinositol	Carbohydrate metabolomics	1.16314	0.151125	0.916232	1.71497	0.281871	0.613331
L-Cystine	Amino Acid metabolomics	1.27265	0.2411	0.949508	1.70472	0.105154	0.370448
L-Tyrosine	Amino Acid metabolomics	0.543298	-0.610098	0.346125	0.838485	0.00677759	0.0677759
L-Lysine	Amino Acid metabolomics	0.831075	-0.185035	0.543168	1.25754	0.386622	0.663657
L-Ornithine	Amino Acid metabolomics	0.784731	-0.242414	0.554573	1.08553	0.15614	0.426661
L-Histidine	Amino Acid metabolomics	0.372145	-0.988472	0.23126	0.590119	3.41e-05	0.00124771
L-Isoleucine	Amino Acid metabolomics	1.77547	0.574063	1.16712	2.71529	0.00751964	0.0706846
L-Leucine	Amino Acid metabolomics	1.38086	0.322708	0.891143	2.14175	0.148287	0.421858
L-Methionine	Amino Acid metabolomics	0.571547	-0.559409	0.380993	0.842945	0.00567062	0.0592264
L-Proline	Amino Acid metabolomics	1.17822	0.164002	0.857692	1.60623	0.301343	0.61847
L-Valine	Amino Acid metabolomics	1.35673	0.305078	0.894119	2.06155	0.151479	0.421858
3-N-Methyl-L-Histidine	Amino Acid metabolomics	1.0322	0.031691	0.878754	1.201	0.688039	0.834729
5-Oxoproline	Amino Acid metabolomics	0.324732	-1.12475	0.202085	0.50192	1.25e-06	8.67e-05
Asp-Phe	Amino Acid metabolomics	2.21652	0.79594	1.39945	3.66265	0.00121314	0.0219298
L-Glutamine	Amino Acid metabolomics	0.838512	-0.176126	0.54891	1.26923	0.409163	0.681938
N,N-Dimethylglycine	Amino Acid metabolomics	1.55947	0.444349	0.988065	2.46353	0.0559961	0.253059
N6-Acetyl-L-Lysine	Amino Acid metabolomics	1.70788	0.535253	1.11382	2.70183	0.0177572	0.119227
Phenylacetyl-L-Glutamine	Amino Acid metabolomics	1.35447	0.303408	0.992637	1.84618	0.0538448	0.248108
Trimethylamine N-Oxide	Amino Acid metabolomics	1.03888	0.0381465	0.800039	1.32656	0.764954	0.87183
1,4-Dihydro-1-Methyl-4-Oxo-3-Pyridinecarboxamide	Pyridine And Pyridine Derivatives	1.6105	0.476544	1.15008	2.32835	0.00982756	0.0855362
2-Picolinic Acid	Pyridine And Pyridine Derivatives	0.579994	-0.544738	0.367857	0.898057	0.0166092	0.114799
4-Pyridoxic Acid	Pyridine And Pyridine Derivatives	1.55771	0.443218	1.18226	2.15674	0.00406779	0.0466251
Theobromine	Nucleotide metabolomics	1.07832	0.0754007	0.952781	1.21677	0.22067	0.537596
Choline	Cholines	1.01088	0.0108262	0.651005	1.55806	0.961124	0.983529
4-Nitrophenol	Phenols And Its Derivatives	1.12768	0.120163	0.671471	1.90584	0.650882	0.820146
1,7-Dimethylxanthine	Nucleotide metabolomics	1.11174	0.105923	0.987068	1.2529	0.0779157	0.315087
5-Methyluridine	Nucleotide metabolomics	0.627735	-0.465638	0.405242	0.953962	0.0327192	0.181806
Adenine	Nucleotide metabolomics	0.617655	-0.481825	0.390154	0.96289	0.0362252	0.193475
Hypoxanthine	Nucleotide metabolomics	1.03117	0.0306923	0.746882	1.36803	0.832966	0.904143
3,3',5-Triiodo-L-Thyronine	Hormones	0.656538	-0.420775	0.431806	0.985024	0.0452476	0.224068
L-Thyroxine	Hormones	0.998343	-0.00165843	0.689168	1.44255	0.992963	0.99508
L-Carnitine	Camitine	1.25323	0.225721	0.892546	1.89023	0.215233	0.529632
Maltose	Carbohydrate metabolomics	1.2689	0.238152	0.849062	1.89455	0.243579	0.562861
Gluconic Acid	Carbohydrate metabolomics	0.9103	-0.0939811	0.711633	1.12949	0.420307	0.693137
Riboflavin	Co-Enzyme Factor & vitamin	1.18274	0.167838	1.05078	1.35507	0.0107635	0.089883
Isonicotinamide	Co-Enzyme Factor & vitamin	0.862038	-0.148456	0.305117	2.26605	0.769808	0.87183
3-Indolepropionic Acid	Indole And Its Derivatives	0.811859	-0.208429	0.623822	0.96857	0.0528718	0.247086
1,3-Dimethyluric Acid	Organic Acid And Its Derivatives	1.14611	0.136372	1.02447	1.36399	0.061173	0.271239
2,6-Diaminooimelic Acid	Organic Acid And Its Derivatives	1.86715	0.624411	1.36408	2.60765	0.000160667	0.00471958
3-Methylcrotonyl Glycine	Organic Acid And Its Derivatives	2.28707	0.827271	1.39796	3.97946	0.00207161	0.0324552
Creatinine	Organic Acid And Its Derivatives	1.40814	0.342272	0.951123	2.46151	0.159744	0.433986
D-2-Aminobutyric Acid	Organic Acid And Its Derivatives	1.46457	0.381559	0.922819	2.32247	0.104326	0.370448
Dl-2-Aminooctanoic Acid	Organic Acid And Its Derivatives	0.952934	-0.0482094	0.730596	1.22325	0.71226	0.839003
Dodecanedioic Aicd	Organic Acid And Its Derivatives	1.00018	0.00018471	0.750079	1.26198	0.998791	0.998791
Homovanillic Acid	Organic Acid And Its Derivatives	0.59798	-0.514197	0.3837	0.918834	0.0207709	0.13373
L-2-Aminobutyric Acid	Organic Acid And Its Derivatives	1.39641	0.333901	0.887581	2.19361	0.147128	0.421858
Subericacid	Organic Acid And Its Derivatives	1.49307	0.400837	0.954816	2.48111	0.091764	0.342294
Uric Acid	Organic Acid And Its Derivatives	1.09423	0.0900539	0.764972	1.55751	0.618427	0.811443
Lysopc 14:0	Lipids-Phospholipid	0.744913	-0.294488	0.483384	1.04137	0.146984	0.421858
Lysopc 16:0	Lipids-Phospholipid	1.04651	0.0454637	0.713793	1.48816	0.80485	0.88798
Lysopc 16:1	Lipids-Phospholipid	0.786279	-0.240443	0.511841	1.11961	0.234034	0.552744
Lysopc 18:0	Lipids-Phospholipid	0.840468	-0.173796	0.554508	1.1877	0.364088	0.650732
Lysopc 18:1	Lipids-Phospholipid	1.05648	0.0549457	0.701486	1.55298	0.783323	0.878668
Lysopc 20:0	Lipids-Phospholipid	0.925289	-0.0776494	0.610823	1.34295	0.695779	0.836018
Lysopc 20:1	Lipids-Phospholipid	0.919717	-0.0836895	0.64608	1.18952	0.573671	0.78608
Lysopc 20:2	Lipids-Phospholipid	0.87755	-0.130621	0.576397	1.21456	0.48753	0.73442
Urocanic Acid	Organic Acid And Its Derivatives	1.0365	0.035845	0.927612	1.16796	0.482668	0.731786
Pipecolinic Acid	Organic Acid And Its Derivatives	0.442358	-0.815635	0.277115	0.679527	0.000365807	0.00998712
Taurocholic Acid Sodium Salt Hydrate	Organic Acid And Its Derivatives	0.463058	-0.769904	0.276514	0.760109	0.0029045	0.036895
Uridine 5-Monophosphate	Nucleotide metabolomics	0.798554	-0.224953	0.490652	1.29392	0.362242	0.650732
N-Acetylglycine	Amino Acid metabolomics	0.392309	-0.935706	0.250004	0.6032	3.03e-05	0.00124771
N6-Succinyl Adenosine	Nucleotide metabolomics	2.31379	0.838885	1.32726	4.32198	0.00587043	0.0599805
2-(Dimethylamino)Guanosine	Nucleotide metabolomics	2.58579	0.950032	1.32628	5.27074	0.00718997	0.0696078
β-Pseudouridine	Nucleotide metabolomics	1.52483	0.42188	1.07345	2.31874	0.0305106	0.179729
L-Pipecolic Acid	Amino Acid metabolomics	0.423693	-0.858745	0.28038	0.617753	2.04e-05	0.00106502
5'-Deoxy-5'-(Methylthio) Adenosine	Nucleotide metabolomics	1.58459	0.460323	1.1174	2.26486	0.0102694	0.0877571
Sarcosine	Amino Acid metabolomics	1.51178	0.413287	0.976422	2.34431	0.0635019	0.276351
CE(16:0)	CE	0.703982	-0.351002	0.47521	1.01907	0.0707542	0.29959
CE(16:1)	CE	0.681736	-0.383113	0.493699	0.919166	0.0154432	0.109974
CE(18:1)	CE	0.747724	-0.290721	0.509247	1.08431	0.130817	0.394128
CE(18:2)	CE	0.763755	-0.269508	0.543098	1.06244	0.114749	0.381938
CE(18:3)	CE	0.599866	-0.511049	0.439409	0.803731	0.000884439	0.0186472
CE(22:3)	CE	1.00326	0.00325721	0.832077	1.18981	0.970912	0.983529
CE(20:4)	CE	0.751165	-0.286131	0.55914	0.998791	0.0528253	0.247086
Cer(d18:0/22:0)	Cer	1.07267	0.0701514	0.916079	1.26405	0.36613	0.650732
Cer(d18:0/24:0)	Cer	0.931715	-0.0707278	0.771822	1.10062	0.431093	0.693882
Cer(d18:1/16:1)	Cer	1.42088	0.351279	1.02786	1.96564	0.0332666	0.181806
Cer(d18:1/20:1)	Cer	1.21251	0.192692	0.94326	1.554	0.128968	0.394128
Cer(d18:1/24:1)	Cer	1.11736	0.110969	0.844881	1.46757	0.427548	0.693882
HexCer(d18:1/22:0)	Cer-Hex	1.12047	0.113747	0.952805	1.35715	0.189324	0.496974
Cer(m18:1/20:0)	Cerm	1.00825	0.00822	0.753382	1.31984	0.953405	0.983529
Cer(m18:1/22:0)	Cerm	1.10014	0.095434	0.888595	1.3946	0.366732	0.650732
Cer(m18:1/24:0)	Cerm	1.09564	0.0913398	0.961561	1.38568	0.271975	0.595962
Cer(m18:1/26:0)	Cerm	1.11667	0.110353	0.971015	1.84904	0.38831	0.663657
Cer(m18:1/22:1)	Cerm	1.05406	0.0526522	0.787227	1.38979	0.711237	0.839003
Cer(m18:1/24:1)	Cerm	1.09949	0.0948471	0.907822	1.39436	0.334163	0.628227
CerP(d18:1/14:0)	CerP	1.29978	0.262192	0.967951	1.74283	0.0788138	0.315087
CerP(d18:1/18:0)	CerP	1.05253	0.0511952	0.838735	1.30813	0.646253	0.818703
CerP(d18:1/16:1)	CerP	1.28242	0.248748	0.969517	1.69227	0.0786493	0.315087
CerP(d18:1/18:1)	CerP	1.17623	0.162311	0.917537	1.50438	0.194482	0.500988
CerP(d18:1/20:3)	CerP	0.872286	-0.136638	0.691434	1.09086	0.239001	0.558857
CerP(d18:0/18:1)	CerPdh	1.06924	0.0669476	0.89663	1.26868	0.446995	0.703629
Cer(t18:0/24:0)	Cert	0.962697	-0.0380171	0.781821	1.16039	0.70243	0.836018
DG(14:0/16:0/0:0)	DG	1.0808	0.0777042	0.85254	1.35696	0.502188	0.740367
DG(14:0/18:0/0:0)	DG	0.939975	-0.0619017	0.679933	1.28401	0.701742	0.836018
DG(16:0/18:0/0:0)	DG	0.859877	-0.150966	0.593659	1.22772	0.414017	0.685169
DG(18:0/18:0/0:0)	DG	1.0167	0.0165631	0.744985	1.37469	0.915314	0.958123
DG(14:0/16:1/0:0)	DG	1.06902	0.0667401	0.85521	1.31983	0.54277	0.763778
DG(14:0/18:1/0:0)	DG	0.974538	-0.0257913	0.780035	1.17184	0.796849	0.8833
DG(16:1/18:0/0:0)	DG	0.917055	-0.0865881	0.668698	1.24704	0.585202	0.78931
DG(14:1/20:0/0:0)	DG	0.910739	-0.0934992	0.682145	1.20646	0.519534	0.750085
DG(16:1/20:0/0:0)	DG	0.937618	-0.0644123	0.726505	1.20145	0.614979	0.809636
DG(18:0/18:1/0:0)	DG	1.08465	0.0812564	0.91086	1.3267	0.352201	0.64662
DG(16:1/18:1/0:0)	DG	0.980755	-0.0194322	0.763378	1.22523	0.869433	0.931423
DG(16:0/18:2/0:0)	DG	1.15083	0.140482	0.925963	1.43776	0.198244	0.506384
DG(16:1/18:2/0:0)	DG	1.03885	0.0381158	0.836099	1.27076	0.702611	0.836018
DG(18:1/18:2/0:0)	DG	1.19814	0.180774	0.95599	1.55267	0.135054	0.404302
DG(16:1/18:3/0:0)	DG	1.00329	0.0032889	0.873137	1.14181	0.961357	0.983529
DG(14:0/20:4/0:0)	DG	1.0057	0.00568798	0.881572	1.13683	0.929522	0.968681
DG(18:2/18:2/0:0)	DG	1.26836	0.237722	1.01392	1.60388	0.0393693	0.206372
DG(18:1/18:3/0:0)	DG	1.15478	0.143911	0.91771	1.44612	0.2089	0.519488
DG(16:0/20:4/0:0)	DG	1.02569	0.0253669	0.855066	1.20445	0.755884	0.870748
DG(18:1/20:3/0:0)	DG	1.03748	0.0367937	0.876181	1.22334	0.623032	0.811443
DG(18:2/18:3/0:0)	DG	1.1646	0.152375	0.969875	1.4177	0.105617	0.370448
DG(18:1/20:4/0:0)	DG	1.02708	0.0267154	0.812836	1.28054	0.815834	0.895893
DG(18:2/20:4/0:0)	DG	1.08739	0.0837789	0.8777	1.33634	0.427067	0.693882
LPC(12:0/0:0)	LPC	0.972709	-0.0276699	0.903129	1.04269	0.448187	0.703629
LPC(14:0/0:0)	LPC	0.637906	-0.449564	0.468656	0.852217	0.00315288	0.0379962
LPC(16:0/0:0)	LPC	0.721139	-0.326923	0.487575	1.02995	0.086163	0.331947
LPC(20:0/0:0)	LPC	0.742951	-0.297125	0.524522	0.993282	0.0741949	0.311354
LPC(22:0/0:0)	LPC	0.775741	-0.253936	0.599419	0.977219	0.0417403	0.215582
LPC(16:1/0:0)	LPC	0.53505	-0.625395	0.3706	0.755319	0.000567828	0.0133436
LPC(18:1/0:0)	LPC	0.738222	-0.303511	0.510658	1.04911	0.0980673	0.360091
LPC(22:1/0:0)	LPC	0.872901	-0.135933	0.686967	1.05012	0.202414	0.511477
LPC(18:2/0:0)	LPC	0.777935	-0.251112	0.564775	1.06345	0.119168	0.38238
LPC(20:2/0:0)	LPC	0.798927	-0.224486	0.583326	1.04123	0.128041	0.394128
LPC(22:2/0:0)	LPC	0.850109	-0.162391	0.614198	1.0887	0.272621	0.595962
LPC(18:3/0:0)	LPC	0.733183	-0.310359	0.554347	0.951791	0.0240975	0.147089
LPC(20:3/0:0)	LPC	0.650524	-0.429977	0.470108	0.88072	0.00725698	0.0696078
LPC(18:4/0:0)	LPC	0.774658	-0.255333	0.602826	0.96544	0.03381	0.182652
LPC(20:4/0:0)	LPC	0.85929	-0.151649	0.642466	1.12828	0.289667	0.615049
LPC(22:4/0:0)	LPC	0.74793	-0.290446	0.558502	0.980724	0.0427466	0.218379
LPC(20:5/0:0)	LPC	0.997375	-0.00262815	0.834211	1.16664	0.974718	0.985199
LPC(22:6/0:0)	LPC	0.926523	-0.0763163	0.7211	1.16664	0.531251	0.754345
LPE(0:0/14:0)	LPE	0.860845	-0.149841	0.674981	1.07729	0.20722	0.518051
LPE(0:0/16:0)	LPE	1.00762	0.00759415	0.735313	1.36294	0.961306	0.983529
LPE(0:0/18:0)	LPE	1.01093	0.0108756	0.762627	1.31298	0.936639	0.969648
LPE(0:0/20:0)	LPE	0.897542	-0.108095	0.676737	1.16194	0.430475	0.693882
LPE(0:0/22:0)	LPE	0.864372	-0.145752	0.641032	1.13802	0.318442	0.61847
LPE(0:0/24:0)	LPE	0.788348	-0.237815	0.595383	1.03061	0.0886143	0.334002
LPE(0:0/16:1)	LPE	0.798751	-0.224707	0.606183	1.02654	0.0930993	0.344541
LPE(0:0/18:1)	LPE	0.975977	-0.0243163	0.725127	1.30069	0.869989	0.931423
LPE(0:0/20:1)	LPE	0.90261	-0.102464	0.665378	1.20963	0.500285	0.740367
LPE(0:0/22:1)	LPE	0.937871	-0.0641432	0.703063	1.07244	0.529192	0.753698
LPE(0:0/24:1)	LPE	0.798188	-0.225411	0.595	1.05467	0.121807	0.385435
LPE(0:0/18:2)	LPE	0.944451	-0.0571518	0.707304	1.24519	0.690872	0.834729
LPE(0:0/18:3)	LPE	0.825719	-0.191501	0.638746	1.04964	0.129351	0.394128
LPE(0:0/20:3)	LPE	0.757507	-0.277723	0.557835	1.00974	0.0660864	0.284665
LPE(0:0/20:4)	LPE	0.957313	-0.0436252	0.687642	1.32498	0.793832	0.882036
LPE(0:0/22:4)	LPE	0.813034	-0.206983	0.627308	1.03545	0.104417	0.370448
LPE(0:0/20:5)	LPE	1.12931	0.121611	0.938046	1.35457	0.19033	0.496974
LPE(0:0/22:6)	LPE	1.03508	0.0344832	0.763929	1.3912	0.820814	0.897973
LPE(0:0/24:6)	LPE	1.02865	0.0282432	0.903117	1.16602	0.663418	0.82908
LPS(16:0/0:0)	LPS	0.777554	-0.251602	0.539667	1.07724	0.152137	0.421858
PC(16:0/14:0)	PC	0.790053	-0.235655	0.566631	1.0814	0.15175	0.421858
PC(16:0/16:0)	PC	1.08144	0.0782921	0.730796	1.58292	0.689279	0.834729
PC(16:0/18:0)	PC	0.767627	-0.264452	0.526351	1.07825	0.148747	0.421858
PC(18:0/18:0)	PC	0.934749	-0.067477	0.714373	1.20753	0.612973	0.809263
PC(14:0/18:1)	PC	0.757018	-0.278369	0.566489	0.994573	0.0519566	0.247086
PC(16:0/16:1)	PC	0.869597	-0.139725	0.653989	1.13225	0.316051	0.61847
PC(16:0/18:1)	PC	0.99505	-0.00496188	0.645932	1.51514	0.981728	0.985923
PC(18:0/18:1)	PC	0.653152	-0.425945	0.436849	0.958167	0.033226	0.181806
PC(14:0/18:2)	PC	0.757864	-0.277251	0.571839	0.98492	0.0452903	0.224068
PC(16:1/18:1)	PC	0.779223	-0.249458	0.56566	1.05733	0.117188	0.38238
PC(16:0/18:2)	PC	1.05795	0.0563331	0.697941	1.58914	0.78748	0.879134
PC(18:1/18:1)	PC	1.0657	0.0636333	0.768202	1.46469	0.698011	0.836018
PC(16:0/20:2)	PC	0.747287	-0.291305	0.528189	1.03348	0.0888302	0.334002
PC(18:0/20:2)	PC	0.654755	-0.423495	0.463378	0.89923	0.0124789	0.0945984
PC(20:1/22:1)	PC	0.753742	-0.282705	0.593539	0.934804	0.014677	0.106126
PC(14:0/18:3)	PC	0.843117	-0.17065	0.605893	1.16102	0.302593	0.61847
PC(16:1/18:2)	PC	0.575139	-0.553144	0.406094	0.800606	0.00138284	0.023212
PC(14:0/20:3)	PC	0.62887	-0.463831	0.435417	0.890056	0.0109007	0.089883
PC(16:0/18:3)	PC	0.75223	-0.284713	0.548634	1.00981	0.0666237	0.284665
PC(18:1/18:2)	PC	0.885062	-0.122097	0.615464	1.25883	0.502504	0.740367
PC(16:0/20:3)	PC	0.769471	-0.262052	0.54265	1.07016	0.130188	0.394128
PC(18:0/18:3)	PC	0.639919	-0.446414	0.471161	0.846899	0.00278298	0.0363334
PC(20:1/18:2)	PC	0.808548	-0.212515	0.602657	1.06979	0.145703	0.421858
PC(16:1/22:2)	PC	0.460302	-0.775873	0.317874	0.655436	2.57e-05	0.0012087
PC(18:0/20:3)	PC	0.557931	-0.58352	0.395656	0.770425	0.000596205	0.0133436
PC(22:1/22:2)	PC	0.612393	-0.49038	0.450896	0.815476	0.0011623	0.0218512
PC(14:0/20:4)	PC	0.695196	-0.363562	0.543673	0.875487	0.00273912	0.0363334
PC(18:2/18:2)	PC	0.717873	-0.331463	0.527527	0.963682	0.0307835	0.179729
PC(16:1/20:3)	PC	0.720166	-0.328273	0.560097	0.911359	0.00810923	0.0747321
PC(16:0/20:4)	PC	0.901578	-0.103608	0.609926	1.32706	0.600725	0.802105
PC(18:2/20:2)	PC	0.73543	-0.3073	0.554113	0.964043	0.0292942	0.176516
PC(18:0/20:4)	PC	0.508328	-0.676628	0.347603	0.734376	0.000382485	0.00998712
PC(18:0/22:4)	PC	0.623923	-0.471728	0.456088	0.831226	0.00206397	0.0324552
PC(14:0/20:5)	PC	0.909936	-0.094381	0.777169	1.04855	0.214174	0.529632
PC(16:0/20:5)	PC	1.01429	0.0141908	0.81473	1.24869	0.895679	0.948129
PC(16:0/22:5)	PC	0.78023	-0.248166	0.570962	1.04076	0.104287	0.370448
PC(18:1/20:4)	PC	0.80726	-0.21411	0.583117	1.10366	0.187327	0.496974
PC(18:0/22:5)	PC	0.485626	-0.722317	0.341546	0.677215	3.45e-05	0.00124771
PC(14:0/22:6)	PC	0.710651	-0.341574	0.535676	0.924564	0.0139975	0.102794
PC(18:2/20:4)	PC	0.632314	-0.458369	0.458121	0.859794	0.0042657	0.0466251
PC(18:1/20:5)	PC	0.932478	-0.0699095	0.754027	1.13502	0.500169	0.740367
PC(16:0/22:6)	PC	0.901864	-0.103291	0.641933	1.25668	0.545782	0.765723
PC(18:0/22:6)	PC	0.574499	-0.554257	0.398398	0.817514	0.00246434	0.036046
PC(20:1/20:5)	PC	0.651261	-0.428845	0.469569	0.890949	0.00854944	0.0772738
PC(18:2/20:5)	PC	0.946911	-0.0545504	0.788138	1.12632	0.547503	0.765852
PC(16:1/22:6)	PC	0.775261	-0.254555	0.59185	0.997918	0.0558194	0.253059
PC(18:1/22:6)	PC	0.839881	-0.174495	0.593121	1.17498	0.315892	0.61847
PC(20:1/22:6)	PC	0.937748	-0.0642742	0.695164	1.25124	0.667174	0.82908
PC(18:2/22:6)	PC	0.651943	-0.427798	0.484089	0.870508	0.00420208	0.0466251
PC(20:2/22:6)	PC	0.382237	-0.961715	0.258065	0.554661	8.07e-07	7.59e-05
TG(14:0/14:0/16:0)	TG	0.901462	-0.103738	0.696491	1.04622	0.348958	0.643889
TG(14:0/16:0/16:0)	TG	0.991367	-0.00867021	0.833887	1.14264	0.909507	0.955502
TG(14:0/16:0/18:0)	TG	1.00897	0.00893445	0.860432	1.15013	0.892063	0.946432
TG(16:0/16:0/18:0)	TG	1.0388	0.0380641	0.894437	1.21244	0.566549	0.782222
TG(14:0/18:0/18:0)	TG	1.0355	0.0348885	0.897754	1.20008	0.577052	0.788414
TG(14:0/18:0/20:0)	TG	1.05217	0.0508546	0.936813	1.23241	0.384584	0.663657
TG(14:0/16:0/16:1)	TG	0.915657	-0.0881138	0.735486	1.07931	0.360731	0.650732
TG(14:0/14:0/18:1)	TG	0.871266	-0.137809	0.687522	1.04756	0.200795	0.510127
TG(14:0/14:0/20:1)	TG	0.920911	-0.0823914	0.731033	1.11514	0.438947	0.696977
TG(14:0/16:0/18:1)	TG	0.942103	-0.0596407	0.75054	1.13607	0.565877	0.782222
TG(16:0/16:0/16:1)	TG	0.929729	-0.0728625	0.739622	1.12654	0.491384	0.736821
TG(16:0/16:0/18:1)	TG	1.02725	0.0268858	0.855096	1.212	0.732976	0.854835
TG(14:0/18:0/18:1)	TG	0.979449	-0.0207647	0.757976	1.21671	0.858361	0.92318
TG(14:0/16:1/20:0)	TG	1.02056	0.0203518	0.844717	1.20363	0.801935	0.886845
TG(16:0/16:1/20:0)	TG	1.03009	0.0296443	0.836247	1.24299	0.743472	0.862795
TG(14:0/18:1/20:0)	TG	1.06689	0.0647441	0.885781	1.31734	0.461539	0.711224
TG(14:0/18:0/20:1)	TG	1.05276	0.0514133	0.865999	1.28467	0.560451	0.781638
TG(14:0/18:0/22:1)	TG	1.04389	0.0429551	0.900488	1.22199	0.521724	0.750085
TG(14:0/20:0/20:1)	TG	1.07993	0.0769007	0.954515	1.38634	0.311303	0.61847
TG(16:0/16:1/22:0)	TG	1.07005	0.0677091	0.930726	1.32154	0.358432	0.650732
TG(18:0/18:0/18:1)	TG	1.08231	0.0790971	0.9434	1.38052	0.319929	0.618793
TG(14:1/14:1/16:0)	TG	1.00168	0.00167947	0.869903	1.12997	0.979105	0.985923
TG(14:1/16:0/16:1)	TG	0.827583	-0.189246	0.656821	1.00465	0.0791069	0.315087
TG(14:0/14:1/18:1)	TG	0.961443	-0.0393198	0.788141	1.13323	0.662749	0.82908
TG(14:0/14:0/18:2)	TG	0.824216	-0.193323	0.650377	1.00543	0.0813942	0.318794
TG(16:0/16:1/16:1)	TG	0.896463	-0.109299	0.712153	1.09049	0.311858	0.61847
TG(14:0/16:1/18:1)	TG	0.916957	-0.0866945	0.722924	1.11411	0.428263	0.693882
TG(14:0/16:0/18:2)	TG	0.964857	-0.0357756	0.779342	1.15879	0.718073	0.842083
TG(14:0/18:0/18:2)	TG	0.859402	-0.151519	0.653662	1.09944	0.252188	0.571142
TG(14:0/18:1/18:1)	TG	0.844381	-0.169152	0.633854	1.09173	0.221607	0.537596
TG(16:0/16:1/18:1)	TG	0.937612	-0.0644189	0.717647	1.18474	0.609732	0.807251
TG(16:0/16:1/20:1)	TG	0.941669	-0.0601017	0.709979	1.16549	0.623667	0.811443
TG(14:0/18:1/20:1)	TG	1.06858	0.0663336	0.872684	1.32409	0.486056	0.73442
TG(14:0/18:0/20:2)	TG	1.05092	0.0496658	0.860294	1.27881	0.58579	0.78931
TG(16:0/16:1/22:1)	TG	1.06927	0.0669789	0.839196	1.35169	0.562147	0.781683
TG(14:0/20:1/20:1)	TG	1.10899	0.103447	0.907846	1.43717	0.322566	0.619299
TG(18:0/18:1/18:1)	TG	1.13691	0.128318	0.93425	1.50467	0.250932	0.571142
TG(14:0/18:2/22:0)	TG	1.08027	0.0772138	0.944388	1.35363	0.314993	0.61847
TG(14:0/20:0/20:2)	TG	1.08603	0.0825277	0.941343	1.32711	0.291015	0.615049
TG(14:0/20:1/22:1)	TG	1.01058	0.0105241	0.828425	1.19428	0.902928	0.951516
TG(18:1/18:1/20:0)	TG	1.10093	0.0961541	0.945583	1.44456	0.29595	0.61847
TG(16:0/18:2/22:0)	TG	1.09528	0.0910145	0.96022	1.46274	0.305554	0.61847
TG(14:0/14:1/18:2)	TG	1.01904	0.018865	0.876556	1.16405	0.781527	0.878668
TG(14:1/16:1/18:1)	TG	0.777627	-0.251508	0.602874	0.972951	0.0395181	0.206372
TG(14:0/16:1/18:2)	TG	0.816322	-0.202946	0.63755	1.01294	0.0861651	0.331947
TG(14:0/16:0/18:3)	TG	0.848848	-0.163875	0.670096	1.03973	0.142298	0.421715
TG(14:1/14:1/22:1)	TG	0.84568	-0.167614	0.621129	1.10601	0.253976	0.571142
TG(14:0/18:1/18:2)	TG	0.870489	-0.1387	0.664377	1.11309	0.290831	0.615049
TG(16:0/16:1/18:2)	TG	0.830401	-0.185847	0.624466	1.06403	0.171018	0.461944
TG(14:0/18:0/18:3)	TG	1.03347	0.0329182	0.857823	1.22591	0.706926	0.836915
TG(14:0/18:2/20:1)	TG	0.943664	-0.0579853	0.693728	1.22254	0.682068	0.834729
TG(14:0/18:1/20:2)	TG	1.08759	0.0839658	0.863079	1.3844	0.450953	0.703629
TG(16:0/16:1/20:2)	TG	0.946157	-0.0553463	0.711838	1.20308	0.673233	0.830498
TG(14:0/18:3/20:0)	TG	1.08976	0.0859591	0.854428	1.38861	0.466772	0.713704
TG(14:0/18:0/20:3)	TG	1.04853	0.047391	0.858385	1.27534	0.599128	0.802105
TG(16:0/16:0/22:3)	TG	1.00879	0.00875466	0.784155	1.24737	0.935859	0.969648
TG(14:0/20:1/20:2)	TG	0.973895	-0.0264516	0.74063	1.21047	0.82346	0.897973
TG(14:0/18:3/22:0)	TG	1.09814	0.0936165	0.96634	1.42327	0.285224	0.615049
TG(18:0/18:1/18:2)	TG	1.13228	0.124231	0.917118	1.47554	0.268481	0.592423
TG(16:0/18:0/22:3)	TG	1.11084	0.105119	0.91999	1.41554	0.291821	0.615049
TG(14:0/20:2/22:1)	TG	1.09536	0.0910843	0.908389	1.40441	0.346542	0.643774
TG(18:1/18:2/20:0)	TG	1.13071	0.122846	0.946108	1.41377	0.204183	0.513187
TG(14:0/20:0/22:3)	TG	1.14425	0.134752	0.968079	1.41752	0.149369	0.421858
TG(18:2/20:0/20:1)	TG	1.19234	0.175921	0.984623	1.72015	0.261129	0.584431
TG(14:1/14:1/18:2)	TG	1.12592	0.118605	0.99394	1.45595	0.318011	0.61847
TG(14:1/14:1/20:2)	TG	0.830494	-0.185735	0.645894	1.02173	0.115394	0.381938
TG(14:0/16:1/18:3)	TG	0.760323	-0.274012	0.603002	0.926662	0.0122209	0.0945984
TG(16:1/16:1/18:2)	TG	0.672898	-0.396162	0.50241	0.876796	0.00535374	0.0571877
TG(14:0/16:0/20:4)	TG	0.858189	-0.152931	0.700789	1.02229	0.10973	0.373505
TG(14:1/14:1/22:2)	TG	0.866148	-0.143699	0.640872	1.11399	0.30887	0.61847
TG(14:0/18:1/18:3)	TG	0.783276	-0.24427	0.587759	1.00929	0.077223	0.315087
TG(16:0/16:1/18:3)	TG	0.822326	-0.195618	0.628549	1.03639	0.124741	0.390036
TG(14:0/18:1/20:3)	TG	0.882115	-0.125433	0.65901	1.14874	0.373809	0.655561
TG(14:0/18:2/20:2)	TG	0.891692	-0.114635	0.682377	1.13582	0.375671	0.656377
TG(14:0/16:0/22:4)	TG	1.08002	0.0769755	0.873239	1.32846	0.45576	0.70463
TG(14:0/18:0/20:4)	TG	0.955054	-0.0459876	0.777237	1.13816	0.63025	0.811443
TG(18:1/18:1/18:2)	TG	1.0807	0.0776048	0.83747	1.38061	0.527866	0.753698
TG(14:0/20:2/20:2)	TG	0.982685	-0.0174671	0.755341	1.22913	0.883785	0.941902
TG(16:0/16:1/22:3)	TG	0.883115	-0.1243	0.667603	1.1207	0.344856	0.643774
TG(14:0/18:0/22:4)	TG	1.1204	0.113684	0.925313	1.38445	0.244327	0.562861
TG(14:0/20:1/20:3)	TG	0.944994	-0.0565767	0.727057	1.16273	0.627632	0.811443
TG(14:0/18:3/22:1)	TG	1.08758	0.0839516	0.903976	1.32932	0.357055	0.650732
TG(14:0/20:0/20:4)	TG	0.949164	-0.0521739	0.744	1.1537	0.631889	0.811443
TG(18:1/18:3/20:0)	TG	1.08188	0.0787035	0.88091	1.35868	0.42694	0.693882
TG(14:0/20:2/22:2)	TG	1.08102	0.0779053	0.878138	1.3548	0.435069	0.695519
TG(18:2/18:2/20:0)	TG	1.13087	0.122985	0.93479	1.42397	0.223585	0.537596
TG(14:0/20:4/22:0)	TG	1.10516	0.0999927	0.873147	1.39057	0.392003	0.665132
TG(14:1/16:1/18:3)	TG	0.833118	-0.18258	0.678203	0.980617	0.0530972	0.247086
TG(14:1/14:1/22:3)	TG	0.941813	-0.0599482	0.745263	1.13685	0.568934	0.782222
TG(14:0/18:2/18:3)	TG	0.799243	-0.22409	0.627159	0.987224	0.0530879	0.247086
TG(16:1/16:1/20:3)	TG	0.883914	-0.123396	0.682763	1.11963	0.326567	0.619299
TG(16:0/16:1/20:4)	TG	0.967065	-0.03349	0.764975	1.18889	0.761915	0.87183
TG(14:0/18:3/20:2)	TG	0.886346	-0.120648	0.683749	1.11314	0.328097	0.619299
TG(14:0/16:0/22:5)	TG	0.908526	-0.0959323	0.707294	1.11691	0.404137	0.675959
TG(14:0/18:1/20:4)	TG	0.762084	-0.271699	0.594171	0.946772	0.021927	0.139266
TG(18:1/18:2/18:2)	TG	1.10327	0.0982815	0.878426	1.37951	0.379774	0.661089
TG(18:0/18:2/18:3)	TG	1.02383	0.0235459	0.81344	1.26389	0.830311	0.903347
TG(14:0/20:2/20:3)	TG	0.917704	-0.0858802	0.691907	1.15627	0.507764	0.744333
TG(16:0/16:1/22:4)	TG	0.797841	-0.225846	0.621512	0.997412	0.0604375	0.27053
TG(14:0/20:1/20:4)	TG	0.893566	-0.112535	0.69184	1.13042	0.366902	0.650732
TG(18:2/18:3/20:0)	TG	1.08309	0.0798218	0.88925	1.32397	0.400615	0.673318
TG(18:0/18:3/20:2)	TG	1.04346	0.0425449	0.819932	1.30448	0.705949	0.836915
TG(14:0/20:3/22:2)	TG	0.921246	-0.0820278	0.709335	1.15998	0.509947	0.744333
TG(18:1/18:3/20:1)	TG	1.01221	0.0121408	0.797872	1.24781	0.910776	0.955502
TG(16:0/18:2/22:3)	TG	0.958143	-0.0427581	0.756174	1.17703	0.699968	0.836018
TG(14:0/20:1/22:4)	TG	0.986617	-0.0134732	0.78384	1.20582	0.899344	0.949869
TG(16:0/20:4/22:1)	TG	1.03646	0.0358123	0.816468	1.29331	0.752483	0.86896
TG(14:0/18:3/18:3)	TG	0.823828	-0.193793	0.667052	0.98808	0.0529133	0.247086
TG(14:0/18:2/18:4)	TG	0.962992	-0.0377099	0.806649	1.11656	0.641505	0.814884
TG(14:0/18:2/20:4)	TG	0.828454	-0.188194	0.650791	1.03088	0.107979	0.373505
TG(14:0/18:3/20:3)	TG	0.863257	-0.147043	0.680509	1.06281	0.194656	0.500988
TG(14:0/16:0/22:6)	TG	0.79337	-0.231466	0.634714	0.967983	0.0312032	0.179729
TG(18:2/18:2/18:2)	TG	1.05134	0.050061	0.867172	1.25844	0.58721	0.78931
TG(18:1/18:2/18:3)	TG	1.05255	0.0512178	0.866297	1.26266	0.583544	0.78931
TG(14:0/18:3/22:3)	TG	1.02101	0.0207881	0.825664	1.24041	0.838451	0.906147
TG(14:0/20:3/20:3)	TG	0.78346	-0.244035	0.598469	1.00037	0.0622886	0.273604
TG(16:0/16:1/22:5)	TG	0.837809	-0.176965	0.648163	1.05449	0.152587	0.421858
TG(14:0/20:2/20:4)	TG	0.945711	-0.0558183	0.742164	1.18542	0.638259	0.813048
TG(18:0/18:3/20:3)	TG	0.925775	-0.0771239	0.706216	1.16531	0.541555	0.763778
TG(18:2/18:3/20:1)	TG	0.921872	-0.0813486	0.712304	1.15876	0.50846	0.744333
TG(14:0/20:2/22:4)	TG	0.925321	-0.0776141	0.724438	1.15693	0.512906	0.746334
TG(14:0/20:4/22:2)	TG	1.04209	0.041224	0.809223	1.32243	0.737043	0.857451
TG(18:1/18:3/20:2)	TG	1.0994	0.0947603	0.854352	1.40561	0.452119	0.703629
TG(16:0/18:3/22:3)	TG	1.049	0.0478417	0.836164	1.30238	0.668556	0.82908
TG(14:0/22:2/22:4)	TG	1.05197	0.0506664	0.839288	1.30232	0.63071	0.811443
TG(18:1/18:2/22:3)	TG	1.05702	0.055451	0.825239	1.33562	0.638329	0.813048
TG(16:0/20:4/22:2)	TG	0.984386	-0.0157376	0.788524	1.19355	0.878264	0.938146
TG(14:0/18:3/20:4)	TG	0.840239	-0.174069	0.683347	1.01051	0.0797978	0.315168
TG(16:1/16:1/20:5)	TG	0.788436	-0.237704	0.638603	0.953639	0.0197827	0.130956
TG(14:0/18:2/20:5)	TG	0.902277	-0.102833	0.752943	1.06212	0.238443	0.558857
TG(18:2/18:2/18:3)	TG	1.01888	0.0187029	0.854302	1.1957	0.823429	0.897973
TG(18:1/18:3/18:3)	TG	1.0083	0.00826645	0.838612	1.19193	0.92515	0.966268
TG(16:1/16:1/22:5)	TG	0.753052	-0.283621	0.591992	0.940534	0.0161376	0.113204
TG(14:0/20:3/20:4)	TG	0.824946	-0.192437	0.642912	1.03462	0.112264	0.376888
TG(14:0/20:2/20:5)	TG	1.01322	0.0131306	0.836102	1.21324	0.889	0.945316
TG(16:0/16:1/22:6)	TG	0.90857	-0.0958828	0.734643	1.07027	0.313644	0.61847
TG(14:0/20:3/22:4)	TG	0.892946	-0.113229	0.692875	1.11281	0.345772	0.643774
TG(14:0/20:4/22:3)	TG	1.00507	0.0050536	0.78568	1.26183	0.96616	0.983529
TG(18:2/18:3/20:2)	TG	1.06014	0.0583972	0.833483	1.33665	0.625995	0.811443
TG(14:0/20:2/22:5)	TG	1.00448	0.0044711	0.783531	1.27219	0.970974	0.983529
TG(14:0/22:3/22:4)	TG	1.00961	0.00955966	0.79042	1.25646	0.933091	0.969648
TG(18:2/18:2/22:3)	TG	1.03612	0.0354809	0.836606	1.2636	0.72713	0.850127
TG(18:1/18:3/22:3)	TG	1.15501	0.144107	0.93039	1.44742	0.189242	0.496974
TG(16:0/20:4/22:3)	TG	0.914612	-0.0892552	0.726957	1.11746	0.411238	0.682974
TG(18:2/18:3/18:3)	TG	0.985224	-0.0148858	0.839869	1.12908	0.839212	0.906147
TG(14:0/20:4/20:4)	TG	0.786601	-0.240035	0.632895	0.957527	0.0227426	0.14252
TG(14:0/20:3/20:5)	TG	0.903066	-0.10196	0.747883	1.07231	0.26513	0.587789
TG(16:1/16:1/22:6)	TG	0.850898	-0.161463	0.699157	1.01481	0.0882489	0.334002
TG(14:0/18:2/22:6)	TG	0.882462	-0.12504	0.71457	1.03742	0.195066	0.500988
TG(14:0/20:3/22:5)	TG	0.928502	-0.0741823	0.751662	1.11359	0.454509	0.70463
TG(14:0/20:4/22:4)	TG	0.996307	-0.00369995	0.807741	1.20329	0.97044	0.983529
TG(14:0/20:5/22:3)	TG	1.08071	0.0776228	0.884582	1.31163	0.436746	0.695833
TG(16:0/18:3/22:5)	TG	0.890113	-0.116407	0.699091	1.11452	0.325979	0.619299
TG(18:1/18:3/20:4)	TG	1.03721	0.0365386	0.842112	1.26242	0.718458	0.842083
TG(18:2/18:3/20:3)	TG	1.10052	0.0957826	0.939354	1.28628	0.224189	0.537596
TG(14:0/20:2/22:6)	TG	1.04906	0.0478989	0.878279	1.2417	0.580072	0.78931
TG(14:0/22:4/22:4)	TG	0.993989	-0.00602955	0.795124	1.21487	0.954541	0.983529
TG(18:2/18:3/22:3)	TG	1.10527	0.100085	0.914183	1.33164	0.289095	0.615049
TG(14:0/22:3/22:5)	TG	1.12903	0.121359	0.896206	1.44208	0.296548	0.61847
TG(18:1/18:3/22:4)	TG	1.0699	0.067567	0.87071	1.30461	0.499484	0.740367
TG(14:0/22:2/22:6)	TG	1.06735	0.0651823	0.86961	1.29753	0.51557	0.747895
TG(14:0/20:5/22:4)	TG	0.955644	-0.0453693	0.797722	1.12994	0.60715	0.806103
TG(18:2/18:3/20:4)	TG	0.890517	-0.115953	0.725385	1.07491	0.245503	0.562861
TG(14:0/20:3/22:6)	TG	0.906096	-0.0986103	0.737084	1.08481	0.315262	0.61847
TG(18:2/18:3/22:4)	TG	1.07067	0.0682874	0.897812	1.27495	0.42636	0.693882
TG(14:0/22:3/22:6)	TG	1.07464	0.0719864	0.879787	1.30323	0.465525	0.713704
TG(18:1/18:3/22:5)	TG	1.06057	0.0588052	0.869717	1.28162	0.541962	0.763778
TG(16:0/20:4/22:5)	TG	0.848333	-0.164482	0.690663	1.02866	0.104504	0.370448
TG(14:0/20:4/22:6)	TG	0.877275	-0.130934	0.740677	1.02252	0.110117	0.373505
TG(18:2/18:3/22:5)	TG	1.02716	0.0267982	0.840267	1.24371	0.787382	0.879134
TG(16:0/20:4/22:6)	TG	1.04565	0.0446352	0.86351	1.25562	0.637603	0.813048
TG(16:0/20:5/22:5)	TG	0.98126	-0.0189179	0.836602	1.13934	0.809039	0.890511

## Sheet: Table S6
Table S6. Multivariate logistic regression of diabetes in the discovery cohort
Metabolites	Class	OR	Beta	OR_ci_lower	OR_ci_upper	Pvalue	FDR
D-Aspartic acid	Amino acid	1.30305	0.264707	0.992354	1.70838	0.0554435	0.233369
D-Pyrrolidine-2-carboxylic acid	Amino acid	1.0115	0.0114299	0.792928	1.2803	0.92522	0.968694
L-Cystine	Amino acid	1.06088	0.0590965	0.833019	1.34626	0.628786	0.824155
L-Threonine	Amino acid	0.925491	-0.0774312	0.664216	1.27893	0.642348	0.82819
L-Aspartic Acid	Amino acid	1.0914	0.0874599	0.780095	1.52356	0.607886	0.811448
L-Citrulline	Amino acid	0.661375	-0.413434	0.487852	0.88654	0.00658275	0.0715051
L-Glutamic Acid	Amino acid	1.16157	0.149774	0.903779	1.48508	0.234757	0.533031
L-Histidine	Amino acid	0.954135	-0.04695	0.719238	1.25894	0.741874	0.87698
L-Phenylalanine	Amino acid	0.763664	-0.269627	0.526969	1.0836	0.1415	0.399232
L-Proline	Amino acid	0.96122	-0.039552	0.735869	1.23389	0.763204	0.89309
L-Pyroglutamic Acid	Amino acid	0.202775	-1.59566	0.130155	0.306742	2.86e-13	6.21335e-11
L-Serine	Amino acid	1.23521	0.211237	0.90565	1.68547	0.18172	0.454855
L-Tryptophan	Amino acid	0.492225	-0.708819	0.343634	0.700261	9.19e-05	0.00570436
Allantoin	Amino acid and its derivatives	1.38914	0.328688	0.868071	2.22352	0.169579	0.443087
Asp-phe	Amino acid and its derivatives	0.988882	-0.0111804	0.901778	1.06615	0.787303	0.904923
D-Glutamic acid	Amino acid and its derivatives	1.01154	0.0114732	0.842819	1.1846	0.892429	0.952729
Hexanoyl glycine	Amino acid and its derivatives	1.08893	0.0851986	0.869526	1.34269	0.434715	0.706107
L-Asparagine Anhydrous	Amino acid and its derivatives	1.00485	0.00484291	0.730958	1.37588	0.976002	0.988515
L-Cysteine	Amino acid and its derivatives	1.01769	0.017531	0.788654	1.29491	0.888978	0.952729
L-Glutamine	Amino acid and its derivatives	0.825807	-0.191394	0.594803	1.13619	0.245571	0.540256
Methionine sulfoxide	Amino acid and its derivatives	0.706784	-0.347031	0.521596	0.942382	0.0230657	0.148475
N-acetyl-l-leucine	Amino acid and its derivatives	1.49531	0.402334	0.996184	2.24722	0.0515581	0.224048
Phenylacetyl-L-glutamine	Amino acid and its derivatives	0.898024	-0.107559	0.667454	1.19336	0.466875	0.731016
Benzoylformic acid	Benzoic Acid and Derivatives	0.987917	-0.0121565	0.790999	1.19386	0.902715	0.960171
p–Hydroxyphenyl acetic acid	Benzoic acid and its derivatives	1.0183	0.0181316	0.947408	1.09033	0.610851	0.814155
theophylline	Pyridine and its derivatives	1.04646	0.0454141	0.885985	1.22649	0.580611	0.791564
Tauroursodeoxycholic acid	Bile acids	1.02703	0.026668	0.931373	1.12248	0.557322	0.779395
Taurochenodesoxycholic acid	Bile acids	0.886113	-0.120911	0.707751	1.07718	0.253474	0.546573
Glycoursodeoxycholic acid	Bile acids	0.781109	-0.247041	0.610942	0.967426	0.0339747	0.181611
Glycocholic acid	Bile acids	0.917174	-0.0864585	0.77133	1.05739	0.276723	0.572553
Glycochenodeoxycholic acid	Bile acids	0.885825	-0.121235	0.690307	1.11964	0.324145	0.607073
Deoxycholic acid	Bile acids	0.960486	-0.0403156	0.822422	1.08112	0.561218	0.780318
Dulcitol	Phenols and their derivatives	1.12165	0.114797	0.897832	1.39115	0.299941	0.588984
1,7-Dimethylxanthine	Nucleotide and its derivates	1.02389	0.0236107	0.874201	1.18834	0.760316	0.892857
1-Methylhistidine	Nucleotide and its derivates	0.909328	-0.0950491	0.818095	0.995943	0.0597367	0.247196
5'-Deoxy-5'-(methylthio) adenosine	Nucleotide and its derivates	0.949128	-0.0522118	0.693023	1.24228	0.720955	0.871362
5-Methyluridine	Nucleotide and its derivates	0.882354	-0.125162	0.677821	1.13689	0.341644	0.625029
Adenosine 5'-monophosphate	Nucleotide and its derivates	1.05125	0.0499811	0.977388	1.12856	0.171015	0.443105
Inosine	Nucleotide and its derivates	1.02675	0.0264001	0.953047	1.0995	0.440583	0.712973
β-Nicotinamide mononucleotide	Nucleotide and its derivates	1.04178	0.0409263	0.73241	1.4827	0.81974	0.920354
L-Thyroxine	Hormones	1.13825	0.129488	0.811261	1.59589	0.452422	0.72271
D-Malic acid	TCA cycle	1.1216	0.114757	0.874077	1.45184	0.347623	0.628034
L-Malic acid	TCA cycle	1.19785	0.18053	1.00994	1.43286	0.0413056	0.199414
Succinic acid	TCA cycle	1.34139	0.293709	0.949219	1.90297	0.0960559	0.319818
Malate	TCA cycle	1.1373	0.128655	0.898973	1.44561	0.27128	0.569967
D-Sorbitol	Sugar alcohols	1.08932	0.0855506	0.875721	1.34259	0.429456	0.705298
D-Sucrose	Carbohydrates	1.38097	0.322789	1.14079	1.68045	0.00104375	0.0244435
D-Trehalose	Carbohydrates	1.42412	0.353555	1.2265	1.66695	5.81e-06	0.00072127
D-Erythronolactone	Carbohydrates	0.532629	-0.629929	0.267277	1.04681	0.0699887	0.263291
D-Arabinose	Carbohydrates	1.56937	0.450674	1.22067	2.03219	0.000503053	0.0150742
Pantothenate	Vitamin	0.9988	-0.00120107	0.756308	1.29553	0.992888	0.994874
Riboflavin	Vitamine related	0.954557	-0.0465081	0.77436	1.1468	0.638714	0.82773
4-Acetamidophenol	Drugs	0.99714	-0.00286457	0.95928	1.02884	0.867611	0.94599
Ortho-hydroxy atorvastatin	Drugs	0.965626	-0.0349792	0.734101	1.24227	0.787772	0.904923
Para-hydroxy atorvastatin	Drugs	1.1456	0.135931	0.968105	1.41045	0.147811	0.413014
3-Indolepropionic acid	Indole and its derivatives	1.08659	0.0830398	0.991529	1.18906	0.0697741	0.263291
Indole-5-carboxylic acid (98%)	Indole and its derivatives	0.819552	-0.198998	0.519037	1.25705	0.376424	0.649033
2,3-dimethylsuccinic acid	Organic acid and its derivatives	0.787178	-0.239301	0.591954	1.02546	0.0865049	0.302697
2,6-Diaminooimelic Acid	Organic acid and its derivatives	0.887208	-0.119676	0.594989	1.31424	0.553	0.779395
2-Aminoethanesulfonic Acid	Organic acid and its derivatives	0.929103	-0.0735358	0.862118	0.998774	0.0497035	0.222921
2-Hydroxybutanoic Acid	Organic acid and its derivatives	1.33714	0.290536	1.0006	1.79284	0.0494338	0.222921
2-Hydroxyisocaproic Acid	Organic acid and its derivatives	1.37871	0.32115	1.01589	1.88304	0.039517	0.195915
2-Methylsuccinic acid	Organic acid and its derivatives	1.06975	0.0674223	0.766847	1.47842	0.686507	0.852249
3,4,5-Trimethoxycinnamic acid	Organic acid and its derivatives	0.944848	-0.0567309	0.786731	1.10921	0.510275	0.755028
3-Hydroxy-3-methyl butyric acid	Organic acid and its derivatives	0.89671	-0.109023	0.655624	1.19963	0.477071	0.73376
3-Hydroxybutyrate	Organic acid and its derivatives	1.25503	0.227162	1.08282	1.46823	0.0030666	0.0446243
Adipic Acid	Organic acid and its derivatives	1.11972	0.113077	0.807862	1.53579	0.48795	0.745134
Azelaic Acid	Organic acid and its derivatives	1.02115	0.0209335	0.773561	1.33267	0.879498	0.949622
Caffeic acid	Organic acid and its derivatives	0.79763	-0.22611	0.623049	0.979377	0.0489625	0.222921
Creatine	Organic acid and its derivatives	0.90225	-0.102864	0.607	1.32986	0.606463	0.811425
Dl-2-Aminooctanoic acid	Organic acid and its derivatives	0.701005	-0.355241	0.528947	0.911602	0.0104462	0.09456
D-Lactic acid	Organic acid and its derivatives	1.08408	0.0807348	0.83253	1.39363	0.535991	0.769879
DL-P-hydroxyphenyllactic acid	Organic acid and its derivatives	0.737682	-0.304242	0.530316	1.01126	0.0641518	0.255724
Hippuric acid	Organic acid and its derivatives	0.840511	-0.173745	0.678379	1.00266	0.0841569	0.299723
Homovanillic acid	Organic acid and its derivatives	0.951108	-0.0501272	0.709142	1.1864	0.693852	0.855473
Hydrocinnamic acid	Organic acid and its derivatives	0.864141	-0.146019	0.689022	1.04442	0.167027	0.441176
Kinurenine	Organic acid and its derivatives	0.683912	-0.379926	0.473179	0.97403	0.038832	0.195915
Kynurenic acid	Organic acid and its derivatives	1.17123	0.158055	0.87509	1.5533	0.27366	0.572415
L-3-Phenyllactic acid	Organic acid and its derivatives	1.3975	0.334683	1.07457	1.83121	0.0129838	0.107456
Methylmalonic acid	Organic acid and its derivatives	1.45495	0.374974	1.01622	2.09072	0.0403054	0.195915
Phenyllactate (PLA)	Organic acid and its derivatives	1.5971	0.468192	1.21433	2.15658	0.00129034	0.0260769
Phenylpyruvic acid	Organic acid and its derivatives	0.805902	-0.215794	0.642949	0.993559	0.0515645	0.224048
SubericAcid	Organic acid and its derivatives	1.06125	0.0594478	0.713672	1.56503	0.766089	0.893599
1,3,7-TRIMETHYLURIC ACID	Organic acid and its derivatives	1.05094	0.0496868	0.757083	1.45804	0.765937	0.893599
LysoPE 18:1 (2n isomer)	Lipids-phospholipid	1.56314	0.446697	1.15387	2.1294	0.00416996	0.0532896
LysoPE 18:1	Lipids-phospholipid	1.48933	0.398327	1.09895	2.02253	0.0102448	0.0937131
LysoPE 16:0 (2n isomer)	Lipids-phospholipid	1.65668	0.504816	1.19243	2.32483	0.00295718	0.0443067
LysoPE 16:0	Lipids-phospholipid	1.63831	0.493664	1.18272	2.28929	0.0032829	0.0460136
LysoPE 14:0 (2n isomer)	Lipids-phospholipid	1.15658	0.145471	0.90599	1.46924	0.234926	0.533031
LysoPE 14:0	Lipids-phospholipid	1.21245	0.19264	0.959922	1.52776	0.101875	0.332816
LysoPA 16:0	Lipids-phospholipid	1.02472	0.0244162	0.960711	1.08986	0.444332	0.714765
9,10-DiHOME	Linoleic acid and Derivatives	1.00307	0.00306366	0.996376	1.00983	0.36287	0.640923
γ-Linolenic Acid（C18:3n6）	Free fatty acid	1.18775	0.172058	0.907713	1.55022	0.206378	0.487343
Palmitoleic Acid （C16:1）	Free fatty acid	1.07893	0.0759725	0.772196	1.49849	0.652566	0.838876
Hexadecanoic Acid (C16:0)	Lipids_Fatty Acids	2.06367	0.724487	1.39096	3.09002	0.000364799	0.0115325
Linoleic Acid （C18:2n6c）	Free fatty acid	1.43806	0.363292	1.02867	2.01423	0.033684	0.181611
Lauric Acid/Dodecanoic acid（C12:0）	Free fatty acid	1.05371	0.0523162	0.833173	1.30347	0.638969	0.82773
Dodecanedioic aicd	Free fatty acid	1.14512	0.13551	0.945573	1.40481	0.174977	0.449604
cis-5,8,11,14,17-Eicosapentaenoic Acid（C20:5n3）	Free fatty acid	1.20352	0.185252	1.02278	1.4165	0.024801	0.152852
cis-11,14-Eicosadienoic Acid (C20:2)	Free fatty acid	0.997004	-0.00300062	0.986236	1.00728	0.575656	0.789115
Arachidonic Acid（C20:4n6）	Free fatty acid	1.01659	0.0164514	0.985717	1.04835	0.293161	0.581637
α-Linolenic Acid（C18:3n3）	Lipids-fatty acid	1.47934	0.391595	1.09497	2.00335	0.0107963	0.0957915
Homo-Gamma-Linolenic Acid (C20:3)	Lipids-fatty acid	1.44714	0.369587	1.16257	1.81729	0.00108621	0.0244435
(S)-(-)-2-HYDROXYISOCAPROIC ACID	Organic acid and its derivatives	1.3913	0.330235	1.02317	1.90177	0.0350752	0.184729
3-(3-hydroxyphenyl)propionate acid	Organic acid and its derivatives	0.893967	-0.112086	0.719727	1.07805	0.274022	0.572415
4-Hydroxybenzaldehyde	Others	0.802543	-0.21997	0.514447	1.20478	0.312827	0.602465
Uridine5-monophosphate	Nucleotide and its derivates	1.09671	0.0923154	0.870236	1.35722	0.410221	0.684227
Cyclic AMP	Nucleotide and its derivates	0.953531	-0.0475838	0.697031	1.29727	0.763597	0.89309
trans,trans-Muconic acid	Organic acid and its derivatives	0.610269	-0.493855	0.325547	1.13531	0.120446	0.36343
tau-Methylhistidine	Amino acid and its derivatives	0.889433	-0.117171	0.700138	1.11043	0.317419	0.603618
3-Hydroxyhippuric acid（m-Hydroxyhippuricacid）	Organic acid and its derivatives	0.995536	-0.00447393	0.834828	1.16607	0.957659	0.984859
2-（dimethylamino）guanosine	Nucleotide and its derivates	1.09544	0.091157	0.756376	1.57291	0.624124	0.82052
Eudesmic acid (3,4,5-trimethoxybenzoic acid)	Benzoic acid and its derivatives	0.944598	-0.0569961	0.768923	1.01008	0.56087	0.780318
D-Glucopyranose	Carbohydrates	2.89293	1.06227	2.01873	4.21976	1.51e-08	2.62438e-06
Ibuprofen	Organic acid and its derivatives	0.839665	-0.174753	0.59374	1.15502	0.302065	0.588984
Palmitaldehyde	others	0.753609	-0.282881	0.371519	1.47808	0.418832	0.69459
Aminophylline	others	1.0531	0.0517336	0.971977	1.15059	0.200034	0.482859
D-Methionine	Amino acid	0.848213	-0.164623	0.641788	1.11322	0.240503	0.53452
D-Norvaline	Amino acid	1.06702	0.0648727	0.773166	1.46998	0.691836	0.8552
L-Tyrosine	Amino acid	0.523593	-0.647041	0.346579	0.782578	0.00179544	0.0323293
L-Arginine	Amino acid	0.798166	-0.225438	0.599919	1.05622	0.117706	0.358902
L-Lysine	Amino acid	0.973282	-0.027081	0.652789	1.44969	0.894006	0.953241
L-Ornithine	Amino acid	0.8969	-0.10881	0.662383	1.18606	0.462683	0.729713
L-Isoleucine	Amino acid	1.12802	0.120465	0.901575	1.43564	0.285578	0.578478
L-Leucine	Amino acid	0.971975	-0.0284256	0.782405	1.07231	0.667649	0.845754
L-Methionine	Amino acid	0.696073	-0.3623	0.479939	1.00425	0.0540686	0.232136
L-Valine	Amino acid	0.989968	-0.0100826	0.74251	1.3139	0.944699	0.979884
3-N-Methyl-L-histidine	Amino acid and its derivatives	1.03266	0.0321391	0.879401	1.19672	0.67579	0.848715
5-Oxoproline	Amino acid and its derivatives	0.163822	-1.80898	0.101914	0.25489	9.79e-15	3.2153e-12
DL-Glutamine	Amino acid and its derivatives	0.827763	-0.189028	0.558108	1.22473	0.344962	0.627138
L-Saccharopine	Amino acid and its derivatives	0.942501	-0.0592186	0.685449	1.302	0.716962	0.869974
N,N-Dimethylglycine	Amino acid and its derivatives	1.1199	0.113241	0.782257	1.59458	0.532303	0.76854
N6-Acetyl-L-lysine	Amino acid and its derivatives	1.11087	0.105142	0.815455	1.51078	0.503162	0.754026
N-Acetyl-L-tyrosine	Amino acid and its derivatives	0.937224	-0.0648328	0.69746	1.24639	0.660877	0.842653
S-(5-Adenosy)-L-homocysteine	Amino acid and its derivatives	0.979006	-0.0212172	0.718025	1.32576	0.891921	0.952729
S-Sulfo-L-cysteine	Amino acid and its derivatives	0.776313	-0.2532	0.578051	1.03555	0.0882203	0.303017
Trimethylamine N-oxide	Amino acid and its derivatives	1.12657	0.119174	0.944024	1.33604	0.16979	0.443087
2,6-Dimethylaniline	Benzene and Derivatives	0.751593	-0.28556	0.494621	1.13592	0.176772	0.449604
1,4-dihydro-1-Methyl-4-oxo-3-pyridinecarboxamide	Pyridines and Derivatives	0.99495	-0.00506247	0.841193	1.14018	0.946056	0.979884
2-Picolinic acid	Pyridine and its derivatives	0.741279	-0.299378	0.543971	0.987836	0.0491691	0.222921
4-Pyridoxic acid	Pyridines and its derivatives	1.23912	0.214404	1.06583	1.48736	0.0108027	0.0957915
theobromine	Pyridine and its derivatives	0.860554	-0.150179	0.712861	1.0195	0.0983129	0.324844
phosphoryl choline	choline	0.860258	-0.150523	0.604193	1.2275	0.404098	0.679185
Choline	choline	1.23494	0.211024	0.881412	1.72105	0.215154	0.502603
4-Nitrophenol	Phenols and their derivatives	0.897995	-0.10759	0.610413	1.34545	0.591345	0.799189
Inositol	Phenols and their derivatives	1.06055	0.0587842	0.710268	1.63493	0.780697	0.903363
Myoinositol	Phenols and their derivatives	1.03128	0.0308033	0.691615	1.58472	0.883361	0.950396
NAD+	Co-enzyme factor	0.956528	-0.0444451	0.709555	1.28259	0.768121	0.894768
1-Methylxanthine	Nucleotide and its derivates	0.913269	-0.0907249	0.747473	1.08973	0.342512	0.6253
Adenine	Nucleotide and its derivates	0.636822	-0.451265	0.428158	0.938682	0.0239657	0.150914
Hypoxanthine>98.0%(E&LC)	Nucleotide and its derivates	1.03345	0.0329071	0.9	1.17025	0.613275	0.814887
Uridine	Nucleotide and its derivates	1.03787	0.0371716	0.770466	1.39097	0.804779	0.91684
3,3',5-Triiodo-L-thyronine	Hormones	0.664507	-0.40871	0.429741	1.01666	0.0624465	0.251232
L-Carnitine	Camitine	0.911478	-0.0926878	0.733414	1.113	0.383895	0.658823
N-Acetyl-5-hydroxytryptamine	Tryptamines and its derivatives	0.852396	-0.159705	0.625801	1.12991	0.286899	0.578488
α-D-Glucose	Carbohydrates	0.923603	-0.0794732	0.623127	1.39962	0.698112	0.858075
D-Fructose	Carbohydrates	1.00712	0.00709023	0.674766	1.55135	0.973145	0.987858
D-Glucose	Carbohydrates	1.02903	0.0286139	0.693015	1.57195	0.890323	0.952729
D-Mannose	Carbohydrates	1.0747	0.0720379	0.719808	1.65454	0.732702	0.876502
Maltose	Carbohydrates	1.075	0.0723237	0.805251	1.43545	0.62323	0.82052
Gluconic Acid	Sugar acids and derivatives	0.917081	-0.0865598	0.580508	1.12774	0.560468	0.780318
Isonicotinamide	Vitamine related	1.19964	0.182025	0.955011	1.4966	0.108984	0.348189
Atorvastatin	Drugs	1.00086	0.000858935	0.832991	1.19301	0.992202	0.994874
Cortisone	Drugs	0.657486	-0.419332	0.470053	0.916207	0.0136343	0.110731
Levofloxacin	Drugs	1.0496	0.0484133	0.980826	1.1362	0.16966	0.443087
rac Metoprolol	Drugs	0.853941	-0.157894	0.72649	0.980402	0.038285	0.195915
α-Hydroxy Metoprolol	Drugs	0.870373	-0.138833	0.718776	1.03842	0.137793	0.393887
3-Indolebutyric Acid	Indole and its derivatives	0.564313	-0.572145	0.413682	0.748895	0.000158365	0.00686224
1,3-Dimethyluric acid	Organic acid and its derivatives	1.07085	0.0684537	0.961803	1.19361	0.20107	0.483086
3-Methylcrotonyl glycine	Organic acid and its derivatives	0.985463	-0.0146434	0.768209	1.24697	0.904624	0.961024
4-Acetamidobutyric acid	Organic acid and its derivatives	1.0844	0.0810234	0.823312	1.41346	0.554631	0.779395
4-Guanidinobutyric acid	Organic acid and its derivatives	1.02698	0.0266199	0.75383	1.38683	0.863738	0.944137
D-2-Aminobutyric acid	Organic acid and its derivatives	1.47478	0.38851	1.02381	2.11861	0.0358778	0.186693
L-2-Aminobutyric acid	Organic acid and its derivatives	1.2455	0.219537	0.860663	1.79274	0.239959	0.53452
Uric acid	Organic acid and its derivatives	0.618978	-0.479685	0.443903	0.854128	0.00401864	0.0529121
D-2-Aminobutyrate	Organic acid and its derivatives	1.23927	0.214519	0.856872	1.77755	0.247973	0.544164
LysoPC 14:0	Lipids-phospholipid	0.968858	-0.0316372	0.743168	1.25253	0.811799	0.917098
LysoPC 14:0 (2n isomer)	Lipids-phospholipid	0.963249	-0.0374438	0.739251	1.24368	0.777324	0.902652
LysoPC 16:0	Lipids-phospholipid	0.901975	-0.103169	0.619953	1.29764	0.58297	0.791564
LysoPC 16:0 (2n isomer)	Lipids-phospholipid	0.81725	-0.20181	0.546212	1.23303	0.329903	0.61171
LysoPC 16:1	Lipids-phospholipid	0.637664	-0.449944	0.449253	0.891141	0.00991169	0.0933622
LysoPC 16:1 (2n isomer)	Lipids-phospholipid	0.655191	-0.422829	0.461672	0.914264	0.0151444	0.116464
LysoPC 18:0	Lipids-phospholipid	1.10735	0.101966	0.717809	1.74533	0.651968	0.838876
LysoPC 18:0 (2n isomer)	Lipids-phospholipid	1.03762	0.0369285	0.722804	1.48555	0.840343	0.933477
LysoPC 18:1	Lipids-phospholipid	1.15394	0.143178	0.760738	1.76195	0.503383	0.754026
LysoPC 18:2 (2n isomer)	Lipids-phospholipid	1.21713	0.196494	0.846588	1.74769	0.287249	0.578488
LysoPC 20:0	Lipids-phospholipid	1.06194	0.0600972	0.795965	1.40079	0.675461	0.848715
LysoPC 20:1	Lipids-phospholipid	1.1954	0.178484	0.915765	1.55343	0.183787	0.456317
LysoPC 20:1 (2n isomer)	Lipids-phospholipid	1.16041	0.148774	0.888225	1.50551	0.266778	0.564064
LysoPC 20:2	Lipids-phospholipid	0.966866	-0.0336956	0.680676	1.35946	0.848235	0.935427
LysoPC 20:2 (2n isomer)	Lipids-phospholipid	0.988069	-0.0120031	0.695022	1.39153	0.945848	0.979884
UROCANIC ACID(RG)	Organic acid and its derivatives	0.801685	-0.22104	0.592389	1.01723	0.116087	0.358047
Pipecolinic Acid	Organic acid and its derivatives	0.137318	-1.98545	0.0844106	0.215727	1.01e-16	8.7769e-14
Taurocholic acid sodium salt hydrate	Organic acid and its derivatives	1.1069	0.101566	0.765138	1.58993	0.585457	0.793607
N-acetylglycine	Amino acid and its derivatives	0.919073	-0.08439	0.770344	1.03638	0.28758	0.578488
D-Serine	Amino acid	0.845869	-0.167391	0.55993	1.26793	0.421423	0.697556
N6-Succinyl Adenosine	Nucleotide and its derivates	1.02286	0.0226053	0.736003	1.35905	0.881667	0.950396
Allopurinol	Nucleotide and its derivates	1.01822	0.0180594	0.866775	1.17352	0.811066	0.917098
L-Pipecolic Acid	Amino acid and its derivatives	0.175578	-1.73967	0.111119	0.268812	1.11e-14	3.2153e-12
Sarcosine	Amino acid	1.12232	0.1154	0.793874	1.59565	0.51624	0.757673
trans-Citridic acid	Organic acid and its derivatives	1.041	0.0401789	0.75204	1.44801	0.809626	0.917098
β-Pseudouridine	Nucleotide and its derivates	0.956095	-0.0448983	0.689478	1.30944	0.783227	0.904923
CE(14:0)	CE	0.699624	-0.357213	0.543381	0.890707	0.00455624	0.0573823
CE(16:0)	CE	0.863233	-0.147071	0.644039	1.14213	0.31322	0.602465
CE(16:1)	CE	0.627622	-0.465818	0.467746	0.828228	0.00137325	0.0270071
CE(18:1)	CE	0.816963	-0.202162	0.5805	1.13989	0.239446	0.53452
CE(18:2)	CE	0.708016	-0.345288	0.504683	0.983444	0.0421704	0.201479
CE(18:3)	CE	0.627046	-0.466735	0.487354	0.795249	0.000182698	0.00690281
CE(22:3)	CE	0.878198	-0.129883	0.718713	1.05927	0.188903	0.463719
CE(20:4)	CE	0.85852	-0.152545	0.647009	1.13158	0.283953	0.578478
LPA(18:1/0:0)	LPA	1.13675	0.128173	0.963146	1.33523	0.119437	0.36164
LPC(12:0/0:0)	LPC	0.894405	-0.111597	0.707777	1.09794	0.314058	0.602465
LPC(14:0/0:0)	LPC	0.850435	-0.162007	0.64802	1.10136	0.230018	0.528799
LPC(16:0/0:0)	LPC	1.14228	0.133024	0.831339	1.55897	0.405658	0.679224
LPC(20:0/0:0)	LPC	0.781486	-0.246558	0.57759	1.04121	0.100392	0.329211
LPC(22:0/0:0)	LPC	0.666729	-0.405372	0.497521	0.878123	0.00510205	0.0607354
LPC(14:1/0:0)	LPC	0.784974	-0.242105	0.587186	1.0218	0.0872707	0.302697
LPC(16:1/0:0)	LPC	0.646057	-0.436867	0.474686	0.863194	0.0041234	0.0532896
LPC(18:1/0:0)	LPC	0.948053	-0.0533447	0.689292	1.29248	0.738899	0.87698
LPC(22:1/0:0)	LPC	0.997967	-0.00203483	0.799248	1.22439	0.984901	0.994052
LPC(18:2/0:0)	LPC	0.938818	-0.0631338	0.694592	1.25849	0.676594	0.848715
LPC(20:2/0:0)	LPC	0.998886	-0.00111416	0.766413	1.27772	0.993137	0.994874
LPC(22:2/0:0)	LPC	1.10841	0.10293	0.843188	1.4438	0.450891	0.721592
LPC(18:3/0:0)	LPC	0.846381	-0.166785	0.654447	1.07947	0.190565	0.465172
LPC(20:3/0:0)	LPC	0.951464	-0.0497537	0.732622	1.22473	0.703332	0.858421
LPC(18:4/0:0)	LPC	0.791565	-0.233743	0.607751	0.985674	0.0601138	0.247578
LPC(20:4/0:0)	LPC	1.06671	0.0645791	0.896039	1.26389	0.459894	0.728933
LPC(22:4/0:0)	LPC	1.0966	0.0922117	0.852598	1.40005	0.463985	0.730148
LPC(20:5/0:0)	LPC	0.992492	-0.00753608	0.820181	1.18726	0.936008	0.975289
LPC(22:6/0:0)	LPC	1.04544	0.044436	0.816589	1.33004	0.719977	0.871362
LPE(0:0/14:0)	LPE	1.01412	0.0140261	0.813443	1.24993	0.897549	0.955846
LPE(0:0/16:0)	LPE	1.22603	0.203778	0.952425	1.58478	0.114497	0.356584
LPE(0:0/18:0)	LPE	1.17251	0.159147	0.921609	1.49818	0.195698	0.475032
LPE(0:0/20:0)	LPE	1.02775	0.0273693	0.796959	1.30841	0.826581	0.925642
LPE(0:0/22:0)	LPE	0.930914	-0.0715881	0.703743	1.21622	0.606935	0.811425
LPE(0:0/24:0)	LPE	0.959328	-0.0415218	0.75031	1.21382	0.734253	0.876502
LPE(0:0/16:1)	LPE	0.687769	-0.374302	0.524057	0.882723	0.00490759	0.0600661
LPE(0:0/18:1)	LPE	1.19272	0.176233	0.915228	1.54928	0.188372	0.463719
LPE(0:0/20:1)	LPE	1.23704	0.21272	0.952789	1.60122	0.106791	0.342441
LPE(0:0/22:1)	LPE	0.880531	-0.12723	0.590329	1.03759	0.37596	0.649033
LPE(0:0/24:1)	LPE	0.858878	-0.152128	0.628261	1.16399	0.332586	0.613624
LPE(0:0/18:2)	LPE	0.985519	-0.0145866	0.755112	1.27728	0.913198	0.96307
LPE(0:0/18:3)	LPE	0.846677	-0.166436	0.668793	1.05631	0.152342	0.415382
LPE(0:0/20:3)	LPE	0.9331	-0.069243	0.732755	1.17741	0.566154	0.784669
LPE(0:0/20:4)	LPE	1.26148	0.232287	0.93883	1.69197	0.121266	0.364637
LPE(0:0/22:4)	LPE	1.10155	0.0967189	0.859055	1.39853	0.432597	0.706107
LPE(0:0/20:5)	LPE	0.933399	-0.0689222	0.749996	1.14358	0.520387	0.760027
LPE(0:0/22:6)	LPE	1.08916	0.0854049	0.820436	1.4435	0.551502	0.779276
LPE(0:0/24:6)	LPE	0.871969	-0.137001	0.652959	1.14537	0.338569	0.620709
LPS(16:0/0:0)	LPS	1.21163	0.191966	0.896024	1.62486	0.204026	0.485813
PC(14:0/14:0)	PC	1.05351	0.0521259	0.859394	1.25926	0.577025	0.789662
PC(14:0/16:0)	PC	0.845298	-0.168066	0.605927	1.16674	0.31374	0.602465
PC(16:0/14:0)	PC	0.922566	-0.0805968	0.740072	1.13632	0.459963	0.728933
PC(16:0/16:0)	PC	1.11135	0.105577	0.781723	1.56756	0.550659	0.779276
PC(16:0/18:0)	PC	0.873149	-0.135649	0.645514	1.16736	0.367966	0.643594
PC(18:0/18:0)	PC	1.10819	0.102729	0.918331	1.3316	0.276449	0.572553
PC(20:0/20:0)	PC	0.922617	-0.0805411	0.760422	1.10655	0.398083	0.673023
PC(12:0/14:1)	PC	0.893439	-0.112677	0.689193	1.14902	0.386632	0.661385
PC(14:0/14:1)	PC	1.03448	0.0338963	0.749566	1.41985	0.834973	0.930246
PC(16:0/14:1)	PC	0.876479	-0.131842	0.58714	1.29628	0.5134	0.756177
PC(14:0/18:1)	PC	0.701128	-0.355065	0.529825	0.918289	0.0112592	0.0978133
PC(16:0/16:1)	PC	0.688418	-0.37336	0.51995	0.894269	0.00689564	0.0721965
PC(16:0/18:1)	PC	1.15746	0.146228	0.775164	1.72206	0.471947	0.73261
PC(18:1/16:0)	PC	0.996809	-0.0031964	0.679278	1.45923	0.986907	0.994874
PC(18:0/16:1)	PC	0.711471	-0.340421	0.55485	0.890433	0.00485121	0.0600661
PC(18:0/18:1)	PC	0.608027	-0.497536	0.422524	0.86078	0.00612529	0.0691283
PC(14:1/14:1)	PC	0.564027	-0.572653	0.40334	0.777512	0.000615197	0.0167795
PC(18:2/12:0)	PC	0.803699	-0.21853	0.547567	1.17147	0.259308	0.552301
PC(14:0/18:2)	PC	0.826904	-0.190066	0.629756	1.07715	0.164302	0.435301
PC(16:1/16:1)	PC	0.604422	-0.503483	0.464091	0.77135	0.000101386	0.00587363
PC(16:1/18:1)	PC	0.546997	-0.603312	0.396176	0.742267	0.000165831	0.00686224
PC(16:0/18:2)	PC	1.42157	0.351765	0.898874	2.25135	0.132493	0.385806
PC(18:1/18:1)	PC	0.852262	-0.159862	0.595768	1.20454	0.372617	0.6476
PC(18:2/18:0)	PC	0.685777	-0.377203	0.443737	1.05015	0.0856907	0.302697
PC(16:0/20:2)	PC	1.25857	0.229979	0.912394	1.73525	0.160073	0.429331
PC(18:0/20:2)	PC	0.512957	-0.667562	0.368241	0.703004	5.08e-05	0.0040132
PC(18:1/20:1)	PC	1.06041	0.0586556	0.794499	1.40441	0.685737	0.852249
PC(20:0/18:2)	PC	0.705105	-0.349409	0.527647	0.926866	0.0148712	0.115847
PC(20:1/20:1)	PC	1.07872	0.0757768	0.857212	1.34445	0.507601	0.754026
PC(20:1/22:1)	PC	0.653348	-0.425645	0.498492	0.840948	0.00139852	0.0270071
PC(22:1/22:1)	PC	0.763693	-0.269589	0.608259	0.945186	0.0164255	0.119948
PC(14:0/18:3)	PC	0.722565	-0.324948	0.578855	0.891529	0.00313243	0.0446243
PC(14:0/20:3)	PC	0.809785	-0.210987	0.63871	1.01662	0.0746233	0.277127
PC(16:0/18:3)	PC	0.746375	-0.292527	0.557146	0.988402	0.0451107	0.21305
PC(16:1/18:2)	PC	0.527753	-0.639126	0.371294	0.739055	0.000269338	0.00948684
PC(18:1/18:2)	PC	0.72199	-0.325744	0.494333	1.04504	0.0875981	0.302697
PC(18:0/18:3)	PC	0.653233	-0.425821	0.494541	0.84578	0.00185582	0.0323293
PC(16:0/20:3)	PC	1.17383	0.160276	0.841075	1.63408	0.34328	0.625388
PC(16:1/22:2)	PC	0.802121	-0.220495	0.631574	1.01159	0.0661142	0.257638
PC(18:0/20:3)	PC	0.667105	-0.404807	0.473736	0.929674	0.0184163	0.130112
PC(20:1/18:2)	PC	0.901036	-0.10421	0.658231	1.21991	0.506947	0.754026
PC(22:1/22:2)	PC	0.536303	-0.623056	0.387064	0.730847	0.000119634	0.00595598
PC(14:1/20:3)	PC	0.860518	-0.150221	0.679172	1.08287	0.206086	0.487343
PC(14:0/20:4)	PC	0.922639	-0.0805172	0.727562	1.16232	0.499641	0.753799
PC(16:1/18:3)	PC	0.755727	-0.280075	0.609859	0.927883	0.00878571	0.0867418
PC(16:1/20:3)	PC	0.640812	-0.445019	0.487152	0.83137	0.001097	0.0244435
PC(18:2/18:2)	PC	0.799548	-0.223709	0.586931	1.08124	0.150598	0.414967
PC(18:1/18:3)	PC	0.751547	-0.285622	0.574511	0.970033	0.0322876	0.178713
PC(16:0/20:4)	PC	1.45729	0.37658	0.97673	2.17963	0.0655178	0.257624
PC(18:1/20:3)	PC	0.753396	-0.283164	0.558169	1.00597	0.0591161	0.245798
PC(18:0/20:4)	PC	0.824906	-0.192486	0.579023	1.1685	0.281897	0.576396
PC(18:2/20:2)	PC	0.753382	-0.283182	0.5601	0.998878	0.0545993	0.232136
PC(16:0/22:4)	PC	0.964093	-0.0365674	0.743334	1.23988	0.778644	0.902652
PC(18:0/22:4)	PC	0.731508	-0.312648	0.548335	0.960279	0.028591	0.164492
PC(20:0/20:4)	PC	0.743117	-0.296902	0.544579	0.998316	0.0543648	0.232136
PC(14:1/18:4)	PC	1.05748	0.0558874	0.853955	1.29799	0.597374	0.803589
PC(14:0/20:5)	PC	0.991289	-0.00874878	0.982793	0.998887	0.0345249	0.18294
PC(14:1/22:4)	PC	0.80023	-0.222855	0.621034	1.02127	0.0785415	0.285776
PC(16:1/20:4)	PC	0.638739	-0.448259	0.470878	0.85791	0.00335444	0.04627
PC(16:0/20:5)	PC	0.932479	-0.0699091	0.74639	1.15437	0.528673	0.768256
PC(18:3/18:2)	PC	0.842377	-0.171528	0.671352	1.04299	0.12612	0.373048
PC(16:0/22:5)	PC	0.994333	-0.00568321	0.735965	1.33444	0.970061	0.985945
PC(18:2/20:3)	PC	0.719129	-0.329714	0.546269	0.934215	0.0158636	0.11884
PC(18:1/20:4)	PC	0.828616	-0.187998	0.565286	1.1994	0.326121	0.609461
PC(18:0/20:5)	PC	0.842521	-0.171357	0.68669	1.01838	0.087352	0.302697
PC(18:1/22:4)	PC	0.855778	-0.155744	0.662062	1.09338	0.22284	0.517552
PC(18:0/22:5)	PC	0.730898	-0.313482	0.555852	0.946023	0.0205402	0.136255
PC(20:2/20:3)	PC	0.987868	-0.0122058	0.980344	0.994954	0.00120311	0.0260769
PC(14:0/22:6)	PC	0.783396	-0.244117	0.609052	0.998707	0.0525963	0.227394
PC(16:1/20:5)	PC	0.711322	-0.34063	0.553116	0.892592	0.00548912	0.0636006
PC(16:0/22:6)	PC	1.03564	0.0350231	0.740371	1.44463	0.837029	0.931342
PC(18:1/20:5)	PC	0.759508	-0.275085	0.588202	0.963639	0.0287718	0.164492
PC(18:2/20:4)	PC	1.08553	0.0820663	0.778662	1.50834	0.626006	0.821751
PC(18:0/22:6)	PC	0.643784	-0.440392	0.466539	0.878864	0.00633923	0.070312
PC(20:1/20:5)	PC	0.617002	-0.482883	0.447931	0.840188	0.00257967	0.0401756
PC(22:0/22:6)	PC	0.848444	-0.164351	0.617707	1.15113	0.3003	0.588984
PC(16:1/22:6)	PC	0.559195	-0.581258	0.412841	0.747356	0.000121532	0.00595598
PC(18:2/20:5)	PC	0.767705	-0.264349	0.606308	0.948197	0.0203218	0.136255
PC(18:3/20:4)	PC	0.992044	-0.00798734	0.98131	1.00237	0.139447	0.396012
PC(18:2/22:5)	PC	0.769607	-0.261876	0.588405	0.997133	0.051254	0.224048
PC(20:4/20:3)	PC	0.735437	-0.307291	0.569113	0.940207	0.0162626	0.119764
PC(18:1/22:6)	PC	0.736508	-0.305835	0.536129	1.00173	0.0547616	0.232136
PC(20:1/22:6)	PC	0.787285	-0.239165	0.583486	1.05055	0.110066	0.350357
PC(18:2/22:6)	PC	0.671513	-0.398221	0.503208	0.885084	0.00565939	0.0647106
PC(20:4/20:4)	PC	1.12507	0.117843	0.8905	1.41583	0.317584	0.603618
PC(20:2/22:6)	PC	0.982566	-0.0175873	0.973004	0.991642	0.000273969	0.00948684
PG(34:0)	PG	0.996397	-0.00360989	0.986623	1.00595	0.464776	0.730148
PE(32:0)	PE	1.21055	0.191073	1.00533	1.46428	0.0455592	0.214005
PE(34:0)	PE	1.18205	0.16725	0.961355	1.45321	0.110671	0.350887
PE(36:0)	PE	1.16014	0.148538	0.939717	1.42808	0.161212	0.430765
PE(38:0)	PE	1.10672	0.101402	0.884678	1.3786	0.368826	0.643594
PE(30:1)	PE	0.96459	-0.0360523	0.73763	1.24269	0.785494	0.904923
PE(32:1)	PE	1.01132	0.0112549	0.822419	1.22772	0.911768	0.962794
PE(34:1)	PE	1.59134	0.464575	1.25143	2.03018	0.00016001	0.00686224
PE(36:1)	PE	1.27552	0.243351	1.01754	1.59827	0.0337662	0.181611
PE(38:1)	PE	1.17801	0.163823	0.949136	1.46023	0.134027	0.386943
PE(42:1)	PE	1.00753	0.00749797	0.836754	1.20294	0.935133	0.975289
PE(30:2)	PE	1.04411	0.0431645	0.806161	1.34878	0.741982	0.87698
PE(32:2)	PE	1.13002	0.122234	0.917718	1.38417	0.241981	0.536432
PE(34:2)	PE	1.5025	0.407127	1.18091	1.91997	0.0009834	0.0244435
PE(36:2)	PE	1.39775	0.33486	1.09686	1.78541	0.00683547	0.0721965
PE(38:2)	PE	1.17171	0.158463	0.987896	1.40454	0.0758002	0.280299
PE(40:2)	PE	0.986247	-0.0138485	0.8008	1.19863	0.892232	0.952729
PE(42:2)	PE	0.930403	-0.0721376	0.78787	1.08358	0.372367	0.6476
PE(34:3)	PE	1.06921	0.0669211	0.854639	1.32773	0.549922	0.779276
PE(36:3)	PE	1.32201	0.279152	1.05019	1.66419	0.0170254	0.122273
PE(38:3)	PE	1.22217	0.200631	0.982964	1.51552	0.0685101	0.263117
PE(40:3)	PE	1.0022	0.00219943	0.818238	1.21576	0.982535	0.992817
PE(42:3)	PE	0.998677	-0.00132417	0.993303	1.00372	0.617132	0.816268
PE(44:3)	PE	0.991852	-0.00818112	0.982384	1.00075	0.0827761	0.296018
PE(34:4)	PE	1.14476	0.135197	0.912401	1.4295	0.236591	0.53452
PE(36:4)	PE	1.16605	0.153618	0.942674	1.43738	0.151375	0.414967
PE(38:4)	PE	1.84734	0.613746	1.38852	2.48582	3.59e-05	0.00346634
PE(42:4)	PE	0.909677	-0.0946659	0.723461	1.11244	0.384377	0.658823
PE(44:4)	PE	0.887426	-0.11943	0.715436	1.08417	0.258207	0.551307
PE(36:5)	PE	1.13608	0.127583	0.67616	1.87358	0.622125	0.820375
PE(38:5)	PE	2.00791	0.697097	1.52913	2.66012	7.6e-07	0.000110073
PE(40:5)	PE	1.62286	0.484188	1.24876	2.13089	0.000371588	0.0115325
PE(44:5)	PE	0.99866	-0.00134115	0.992327	1.00471	0.669852	0.847309
PE(36:6)	PE	1.28735	0.252588	1.03153	1.60478	0.024637	0.152852
PE(38:6)	PE	1.81256	0.594739	1.3873	2.37768	1.45e-05	0.00157506
PE(40:6)	PE	1.63403	0.491047	1.27905	2.09284	8.9e-05	0.00570436
PE(42:6)	PE	1.14021	0.131213	0.913369	1.41893	0.239726	0.53452
PE(38:7)	PE	0.999794	-0.000206239	0.997998	1.00153	0.818482	0.92013
PE(40:7)	PE	1.66185	0.507934	1.27444	2.17177	0.000182295	0.00690281
PE(42:7)	PE	1.65878	0.506082	1.30219	2.12184	4.61e-05	0.00400609
PE(40:8)	PE	1.31509	0.273906	1.02961	1.67639	0.0269046	0.160137
CerP(d18:1/14:0)	CerP	1.04865	0.0475045	0.822491	1.32263	0.694025	0.855473
CerP(d18:1/18:0)	CerP	1.14514	0.135526	0.964411	1.35706	0.117691	0.358902
CerP(d18:1/20:0)	CerP	0.93683	-0.0652538	0.614376	1.36624	0.743613	0.87698
CerP(d18:1/16:1)	CerP	1.08202	0.0788258	0.869068	1.33649	0.470593	0.73261
CerP(d18:1/18:1)	CerP	1.23869	0.214051	1.00531	1.52166	0.0421971	0.201479
CerP(d18:1/18:2)	CerP	0.997871	-0.00213094	0.99037	1.00504	0.568959	0.78605
CerP(d18:1/20:3)	CerP	0.798317	-0.22525	0.639309	0.9841	0.040312	0.195915
CerP(d18:1/20:4)	CerP	1.15005	0.139806	0.899758	1.46316	0.258039	0.551307
CerP(d18:0/18:1)	CerP	1.03433	0.0337527	0.869043	1.22286	0.697367	0.858075
CerP(d18:0/18:2)	CerP	1.06336	0.061437	0.893315	1.25887	0.479365	0.735986
Cer(d18:1/20:0)	Cer	1.2186	0.197704	0.946788	1.56466	0.121764	0.364872
Cer(d18:1/16:1)	Cer	1.4795	0.391704	1.1567	1.89713	0.00183573	0.0323293
Cer(d18:1/20:1)	Cer	1.12647	0.119086	0.955082	1.32846	0.154777	0.419006
Cer(d18:1/22:1)	Cer	1.04189	0.0410408	0.841305	1.28386	0.701524	0.858163
Cer(d18:1/24:1)	Cer	1.05691	0.0553509	0.864041	1.28878	0.586301	0.793607
Cer(d18:1/26:1)	Cer	0.558245	-0.582957	0.0805029	3.47015	0.541551	0.771489
Cer(d18:0/20:0)	Cer	0.899328	-0.106108	0.707076	1.12429	0.367892	0.643594
Cer(d18:0/22:0)	Cer	1.21122	0.191626	1.0203	1.44078	0.0284622	0.164492
Cer(d18:0/24:0)	Cer	1.11938	0.112772	1.01076	1.24289	0.0310385	0.174016
Cer(d18:0/24:1)	Cer	1.23813	0.213603	1.04171	1.5064	0.0219183	0.142142
Cer(m18:1/20:0)	Cer	1.33639	0.289973	0.976165	1.82412	0.0681013	0.263117
Cer(m18:1/22:0)	Cer	1.39918	0.335885	1.07866	1.81766	0.0113684	0.0978133
Cer(m18:1/24:0)	Cer	1.08072	0.0776316	0.887805	1.30538	0.425284	0.699946
Cer(m18:1/26:0)	Cer	1.06485	0.0628296	0.868018	1.30685	0.53766	0.771001
Cer(m18:1/22:1)	Cer	1.31982	0.277499	0.920603	1.89015	0.129663	0.380666
Cer(m18:1/24:1)	Cer	1.31489	0.273753	1.0262	1.68416	0.0298205	0.169373
Cer(m18:0/22:0)	Cer	1.1601	0.148505	0.961638	1.39881	0.117492	0.358902
Cer(m18:0/22:1)	Cer	1.31961	0.277339	1.02136	1.70407	0.0330241	0.18049
Cer(m18:0/22:2)	Cer	1.37783	0.320512	1.03478	1.83831	0.0278066	0.163537
Cer(m18:0/22:5)	Cer	1.17989	0.16542	0.901552	1.53769	0.22334	0.517552
Cer(t18:0/22:0)	Cer	0.908938	-0.0954784	0.697541	1.16666	0.46548	0.730148
Cer(t18:0/24:0)	Cer	1.06324	0.0613211	0.888008	1.26465	0.492915	0.748115
Cer(t18:0/26:0)	Cer	1.01992	0.019726	0.676484	1.51889	0.92364	0.968498
Cer(t18:0/24:1)	Cer	0.835967	-0.179167	0.648102	1.05923	0.152505	0.415382
HexCer(d18:1/20:0)	HexCer	1.06327	0.0613494	0.861119	1.30567	0.562238	0.780486
HexCer(d18:1/22:0)	HexCer	1.41363	0.346164	1.11832	1.78816	0.00372224	0.0497635
HexCer(d18:1/24:0)	HexCer	1.30071	0.262908	1.08177	1.56381	0.00505386	0.0607354
HexCer(d18:1/26:0)	HexCer	1.11952	0.112904	0.901983	1.38594	0.301442	0.588984
HexCer(d18:1/16:1)	HexCer	1.57602	0.454903	1.21836	2.04623	0.00055789	0.0161602
HexCer(d18:1/18:1)	HexCer	1.20666	0.187857	1.00246	1.45253	0.045881	0.214358
HexCer(d18:1/20:1)	HexCer	1.09426	0.0900791	0.915174	1.30552	0.316961	0.603618
HexCer(d18:1/22:1)	HexCer	1.03953	0.0387674	0.834708	1.28732	0.72438	0.873074
HexCer(d18:1/24:1)	HexCer	1.06281	0.0609198	0.896222	1.25444	0.474985	0.73261
HexCer(d18:1/26:1)	HexCer	1.31047	0.270388	1.0722	1.60243	0.00815429	0.0823963
PC(O-28:0)	PC	0.882541	-0.12495	0.664657	1.15432	0.373358	0.6476
PC(O-30:0)	PC	0.611334	-0.492111	0.436527	0.837899	0.00311341	0.0446243
PC(O-32:0)	PC	0.855358	-0.156235	0.603098	1.19308	0.368346	0.643594
PC(O-34:0)	PC	1.08943	0.0856567	0.857494	1.37484	0.47548	0.73261
PC(O-36:0)	PC	1.00518	0.00516333	0.824922	1.21031	0.957411	0.984859
PC(O-28:1)	PC	0.777372	-0.251836	0.588145	1.01787	0.0714823	0.267751
PC(O-30:1)	PC	0.896186	-0.109607	0.643405	1.23817	0.510882	0.755028
PC(O-32:1)	PC	1.0621	0.0602458	0.798173	1.38434	0.665166	0.843839
PC(O-34:1)	PC	0.847945	-0.164939	0.62843	1.13793	0.275502	0.572553
PC(O-36:1)	PC	0.948154	-0.0532383	0.709286	1.25354	0.713479	0.867151
PC(O-38:1)	PC	1.02365	0.0233752	0.791856	1.30909	0.854892	0.938412
PC(O-40:1)	PC	0.984926	-0.0151888	0.787442	1.21995	0.891542	0.952729
PC(O-30:2)	PC	0.908286	-0.0961959	0.6901	1.18732	0.486072	0.743656
PC(O-32:2)	PC	1.0794	0.0764085	0.782889	1.47723	0.636472	0.82773
PC(O-34:2)	PC	0.604765	-0.502915	0.432802	0.834006	0.00261084	0.0401756
PC(O-36:2)	PC	0.764015	-0.269167	0.5347	1.08225	0.133911	0.386943
PC(O-38:2)	PC	0.751799	-0.285286	0.535543	1.04813	0.095357	0.319818
PC(O-40:2)	PC	0.930231	-0.072322	0.733963	1.15751	0.533012	0.76854
PC(O-34:3)	PC	0.607605	-0.498231	0.424959	0.857869	0.00536512	0.0630039
PC(O-36:3)	PC	0.61281	-0.4897	0.446034	0.831174	0.00201216	0.0335849
PC(O-38:3)	PC	1.04054	0.0397405	0.776689	1.38749	0.787922	0.904923
PC(O-42:3)	PC	0.844844	-0.168603	0.639105	1.105	0.226162	0.521313
PC(O-44:3)	PC	0.999052	-0.000948385	0.998306	0.999772	0.0111758	0.0978133
PC(O-34:4)	PC	0.698058	-0.359453	0.540724	0.876836	0.00356696	0.0484326
PC(O-36:4)	PC	0.666022	-0.406433	0.462336	0.948743	0.026469	0.15993
PC(O-38:4)	PC	0.992775	-0.00725095	0.725503	1.35031	0.963428	0.985722
PC(O-40:4)	PC	0.9324	-0.0699936	0.690883	1.24601	0.641038	0.82773
PC(O-44:4)	PC	0.687955	-0.374032	0.508765	0.917753	0.0127994	0.106949
PC(O-34:5)	PC	0.809134	-0.21179	0.663255	0.958416	0.0237566	0.15069
PC(O-36:5)	PC	0.839889	-0.174485	0.602387	1.16256	0.297447	0.586125
PC(O-38:5)	PC	0.672066	-0.397398	0.461205	0.969146	0.0356672	0.186693
PC(O-40:5)	PC	0.922688	-0.0804637	0.670719	1.25907	0.615825	0.81578
PC(O-42:5)	PC	0.768427	-0.263409	0.558107	1.04605	0.0997135	0.328224
PC(O-44:5)	PC	0.684865	-0.378533	0.503618	0.918991	0.0134639	0.110378
PC(O-36:6)	PC	0.836229	-0.178853	0.666807	1.02713	0.103862	0.334282
PC(O-38:6)	PC	0.696133	-0.362214	0.490428	0.9783	0.0394964	0.195915
PC(O-40:6)	PC	0.923398	-0.0796954	0.685148	1.23513	0.595447	0.803484
PC(O-42:6)	PC	0.834052	-0.18146	0.594375	1.15765	0.285514	0.578478
PC(O-36:7)	PC	0.999161	-0.000838964	0.998027	1.00026	0.139907	0.396024
PC(O-38:7)	PC	0.673957	-0.394589	0.498758	0.898932	0.00855022	0.0854039
PC(O-40:7)	PC	0.587304	-0.532213	0.412561	0.826288	0.00263523	0.0401756
PC(O-42:7)	PC	0.743433	-0.296477	0.556659	0.98216	0.0403553	0.195915
PC(O-40:8)	PC	0.58078	-0.543383	0.429839	0.773449	0.000283841	0.00948684
PC(O-42:8)	PC	0.594506	-0.520024	0.431963	0.806572	0.00107966	0.0244435
PC(O-44:8)	PC	0.611046	-0.492584	0.4765	0.774399	6.89e-05	0.00498951
PC(O-42:9)	PC	0.743481	-0.296412	0.531724	1.0285	0.0778212	0.285776
PC(O-44:9)	PC	0.728571	-0.316671	0.5496	0.951864	0.0235831	0.150689
PE(P-34:0)	PE	0.73512	-0.307722	0.541531	0.986929	0.0441317	0.209565
PE(P-36:0)	PE	0.982481	-0.0176741	0.712667	1.33526	0.911829	0.962794
PE(P-38:0)	PE	1.10201	0.097136	0.921536	1.31383	0.281162	0.576396
PE(P-40:0)	PE	1.07577	0.0730383	0.964188	1.19834	0.185816	0.458732
PE(P-34:1)	PE	0.721642	-0.326227	0.555561	0.92391	0.0118961	0.10135
PE(P-36:1)	PE	0.920377	-0.0829719	0.704391	1.18508	0.530854	0.76854
PE(P-38:1)	PE	0.991418	-0.00861948	0.754526	1.28957	0.9496	0.982384
PE(P-40:1)	PE	1.11318	0.107223	0.841923	1.46248	0.44498	0.714765
PE(P-42:1)	PE	1.06922	0.0669275	0.879699	1.29297	0.494152	0.748115
PE(P-34:2)	PE	0.977366	-0.0228938	0.753378	1.2592	0.860889	0.943396
PE(P-36:2)	PE	0.814813	-0.204797	0.698572	0.942401	0.00727661	0.0743927
PE(P-38:2)	PE	0.921749	-0.0814825	0.691042	1.20914	0.567227	0.784905
PE(P-40:2)	PE	0.928301	-0.074399	0.691409	1.23135	0.612513	0.814887
PE(P-42:2)	PE	1.03446	0.0338758	0.790519	1.34384	0.801866	0.915665
PE(P-34:3)	PE	0.690061	-0.370976	0.539982	0.861984	0.00186015	0.0323293
PE(P-36:3)	PE	0.640948	-0.444806	0.484988	0.832324	0.00124071	0.0260769
PE(P-38:3)	PE	0.841717	-0.172311	0.696004	1	0.0614726	0.24914
PE(P-40:3)	PE	1.02927	0.0288495	0.823492	1.27359	0.792197	0.905815
PE(P-44:3)	PE	0.91151	-0.0926526	0.732013	1.12401	0.395797	0.670711
PE(P-36:4)	PE	1.11821	0.11173	0.854554	1.45419	0.407538	0.681059
PE(P-38:4)	PE	0.689152	-0.372294	0.516221	0.905889	0.00946825	0.0914212
PE(P-40:4)	PE	1.05763	0.0560333	0.810627	1.36972	0.674702	0.848715
PE(P-36:5)	PE	0.775718	-0.253967	0.620572	0.941884	0.0170185	0.122273
PE(P-38:5)	PE	0.666427	-0.405824	0.477314	0.916675	0.0146827	0.115847
PE(P-40:5)	PE	0.854445	-0.157303	0.655196	1.09941	0.232843	0.532108
PE(P-42:5)	PE	0.883436	-0.123936	0.643879	1.19959	0.434146	0.706107
PE(P-44:5)	PE	0.994295	-0.00572183	0.747119	1.31571	0.968317	0.985722
PE(P-38:6)	PE	0.930159	-0.0723992	0.687759	1.25038	0.63441	0.82773
PE(P-40:6)	PE	0.645242	-0.438131	0.466343	0.880574	0.00682625	0.0721965
PE(P-42:6)	PE	0.824679	-0.192761	0.615702	1.07759	0.176095	0.449604
PE(P-44:6)	PE	0.772103	-0.258638	0.626066	0.9391	0.012224	0.103132
PE(P-40:7)	PE	0.970435	-0.0300106	0.729786	1.28104	0.834012	0.930246
PE(P-42:7)	PE	0.82997	-0.186365	0.649392	1.0477	0.125719	0.373048
PE(P-44:7)	PE	0.764889	-0.268025	0.594486	0.972776	0.0325839	0.179211
PE(P-44:8)	PE	0.942292	-0.0594398	0.744598	1.18367	0.614215	0.814889
LPC(O-16:0)	LPC	0.876893	-0.13137	0.658097	1.15058	0.355127	0.633687
LPC(O-18:0)	LPC	1.00538	0.0053625	0.780309	1.27412	0.96559	0.985722
LPC(O-20:0)	LPC	0.778141	-0.250848	0.585349	1.01583	0.0739303	0.275732
LPC(O-16:1)	LPC	0.711027	-0.341045	0.527882	0.944197	0.0212842	0.139067
LPC(O-18:1)	LPC	0.857135	-0.15416	0.656205	1.10241	0.242604	0.536444
LPC(O-20:1)	LPC	0.907783	-0.0967504	0.693765	1.16511	0.462651	0.729713
LPC(O-22:1)	LPC	0.756858	-0.27858	0.560299	1.00018	0.0590952	0.245798
LPC(O-18:2)	LPC	0.970989	-0.0294398	0.827239	1.12873	0.70918	0.864344
LPC(O-20:2)	LPC	0.814982	-0.204589	0.609832	1.06653	0.150336	0.414967
LPC(O-22:2)	LPC	0.955853	-0.0451508	0.749666	1.19285	0.701087	0.858163
LPC(O-20:3)	LPC	0.917546	-0.0860527	0.700446	1.1854	0.5195	0.76001
LPC(O-20:4)	LPC	0.88078	-0.126948	0.714117	1.03328	0.17596	0.449604
LPC(O-22:4)	LPC	0.967454	-0.0330873	0.802874	1.15153	0.717803	0.869974
LPC(O-22:5)	LPC	0.916121	-0.0876063	0.752586	1.10244	0.366359	0.643594
LPE(P-18:0)	LPE	0.875892	-0.132512	0.679808	1.11139	0.289631	0.578597
LPE(P-20:0)	LPE	1.04929	0.0481111	0.791701	1.37984	0.733543	0.876502
MG(14:0)	MG	0.877872	-0.130255	0.628886	1.21944	0.439997	0.712973
MG(16:0)	MG	0.791856	-0.233375	0.574111	1.07941	0.146557	0.410832
MG(18:0)	MG	0.875395	-0.13308	0.640315	1.19473	0.402363	0.677624
MG(18:1)	MG	0.842297	-0.171623	0.289543	2.32744	0.745955	0.878367
DG(14:0/16:0/0:0)	DG	0.922618	-0.0805402	0.700226	1.2016	0.557864	0.779395
DG(16:0/16:0/0:0)	DG	0.8636	-0.146645	0.613161	1.20382	0.393234	0.668728
DG(14:0/18:0/0:0)	DG	0.969232	-0.0312514	0.693317	1.34711	0.853458	0.938412
DG(16:0/18:0/0:0)	DG	0.822362	-0.195574	0.587448	1.14441	0.249633	0.545054
DG(14:0/20:0/0:0)	DG	0.778968	-0.249786	0.560187	1.07526	0.132612	0.385806
DG(18:0/18:0/0:0)	DG	0.910581	-0.0936724	0.70291	1.17504	0.474213	0.73261
DG(16:0/20:0/0:0)	DG	0.885083	-0.122074	0.701921	1.11085	0.296544	0.585674
DG(14:0/22:0/0:0)	DG	0.776808	-0.252562	0.600718	0.995637	0.049766	0.222921
DG(18:0/20:0/0:0)	DG	0.874641	-0.133942	0.697491	1.08878	0.237645	0.53452
DG(14:0/16:1/0:0)	DG	0.825815	-0.191385	0.588838	1.14322	0.257156	0.551307
DG(14:0/18:1/0:0)	DG	1.09852	0.0939654	0.921332	1.30588	0.289011	0.578597
DG(16:1/18:0/0:0)	DG	0.794788	-0.22968	0.599696	1.03133	0.0968651	0.321282
DG(14:1/20:0/0:0)	DG	0.797859	-0.225823	0.612756	1.01579	0.0800199	0.289739
DG(16:0/18:1/0:0)	DG	1.22118	0.199818	1.00244	1.48884	0.0468816	0.217861
DG(16:1/20:0/0:0)	DG	0.855044	-0.156603	0.667026	1.06828	0.191702	0.466635
DG(18:0/18:1/0:0)	DG	1.23464	0.210777	1.03537	1.47924	0.0199224	0.135254
DG(18:1/22:0/0:0)	DG	0.851894	-0.160293	0.671407	1.07037	0.176944	0.449604
DG(14:0/18:2/0:0)	DG	1.04656	0.0455076	0.871517	1.25097	0.619757	0.818494
DG(16:1/18:1/0:0)	DG	0.880778	-0.12695	0.710472	1.07819	0.231458	0.530705
DG(16:0/18:2/0:0)	DG	1.43985	0.364541	1.1549	1.80149	0.00126953	0.0260769
DG(18:1/18:1/0:0)	DG	1.13111	0.123197	0.919626	1.38624	0.236897	0.53452
DG(18:0/18:2/0:0)	DG	1.37605	0.319219	1.13371	1.68445	0.00152917	0.028888
DG(18:1/20:1/0:0)	DG	1.15934	0.147849	0.976206	1.38507	0.0945499	0.319704
DG(16:1/18:2/0:0)	DG	1.0207	0.0204875	0.840786	1.22944	0.831931	0.929581
DG(18:1/18:2/0:0)	DG	1.47563	0.389088	1.17303	1.86731	0.000994139	0.0244435
DG(18:2/20:1/0:0)	DG	1.27335	0.241649	1.04208	1.58696	0.0266857	0.15993
DG(18:1/20:2/0:0)	DG	1.18219	0.167365	0.98862	1.41551	0.0645049	0.255958
DG(16:1/18:3/0:0)	DG	0.990645	-0.00939911	0.979411	1.00065	0.0891272	0.304927
DG(14:0/20:4/0:0)	DG	1.12087	0.114103	0.896433	1.39876	0.313982	0.602465
DG(18:2/18:2/0:0)	DG	1.43241	0.359358	1.14084	1.80567	0.00208698	0.0335849
DG(18:1/18:3/0:0)	DG	1.19907	0.181547	0.999564	1.44414	0.0509967	0.224048
DG(16:0/20:4/0:0)	DG	1.0872	0.0836015	0.918888	1.28242	0.321158	0.605393
DG(18:2/20:2/0:0)	DG	1.27005	0.239054	1.05162	1.55336	0.0157062	0.11884
DG(18:1/20:3/0:0)	DG	1.09916	0.0945493	0.909403	1.32174	0.318827	0.603618
DG(18:2/18:3/0:0)	DG	1.10407	0.0989998	0.915204	1.32713	0.291752	0.580165
DG(18:2/20:3/0:0)	DG	1.18646	0.170974	1.01275	1.40461	0.0392239	0.195915
DG(18:1/20:4/0:0)	DG	1.25637	0.228229	1.04641	1.51176	0.0145496	0.115847
DG(18:2/20:4/0:0)	DG	1.27237	0.24088	1.02597	1.58126	0.0284383	0.164492
DG(18:1/20:5/0:0)	DG	0.987667	-0.0124097	0.863354	1.09615	0.822727	0.922516
DG(18:2/22:4/0:0)	DG	1.32608	0.282225	1.109	1.59121	0.002083	0.0335849
TG(14:0/14:0/16:0)	TG	1.02089	0.020673	0.905708	1.13578	0.711857	0.866392
TG(14:0/16:0/16:0)	TG	0.992917	-0.00710797	0.858555	1.12174	0.91498	0.963779
TG(14:0/16:0/18:0)	TG	0.990564	-0.00948034	0.83423	1.1585	0.909174	0.962576
TG(16:0/16:0/18:0)	TG	1.10243	0.097516	0.932371	1.30578	0.251327	0.546573
TG(14:0/18:0/18:0)	TG	1.07936	0.0763644	0.882847	1.31219	0.446823	0.716401
TG(16:0/16:0/20:0)	TG	1.07146	0.0690254	0.878537	1.30456	0.488753	0.745134
TG(14:0/18:0/20:0)	TG	1.06598	0.0638963	0.906155	1.25137	0.430159	0.705298
TG(14:0/16:0/16:1)	TG	0.98799	-0.0120829	0.839702	1.14755	0.8787	0.949622
TG(14:0/14:0/18:1)	TG	1.03179	0.0312938	0.876904	1.19749	0.69084	0.855185
TG(16:0/16:0/16:1)	TG	0.96663	-0.0339397	0.793151	1.16213	0.726442	0.874346
TG(14:0/14:0/20:1)	TG	0.997642	-0.00236074	0.819542	1.20342	0.980706	0.992123
TG(14:0/16:0/18:1)	TG	0.988735	-0.0113293	0.808853	1.19693	0.909407	0.962576
TG(14:0/16:1/18:0)	TG	0.978624	-0.0216081	0.815222	1.15666	0.807225	0.91684
TG(16:0/16:0/18:1)	TG	1.15359	0.142881	0.933093	1.42004	0.180132	0.452413
TG(14:0/14:0/22:1)	TG	1.01784	0.017686	0.814601	1.26154	0.873677	0.949622
TG(14:0/18:0/18:1)	TG	0.932056	-0.0703628	0.752194	1.1411	0.506659	0.754026
TG(14:0/16:1/20:0)	TG	0.972834	-0.0275417	0.79647	1.17249	0.779044	0.902652
TG(14:0/18:0/20:1)	TG	1.13261	0.124523	0.919626	1.38784	0.233295	0.532108
TG(16:0/16:1/20:0)	TG	1.17894	0.164616	0.974745	1.42252	0.086466	0.302697
TG(14:0/18:1/20:0)	TG	0.884917	-0.122261	0.707108	1.09124	0.267815	0.564882
TG(14:0/16:0/22:1)	TG	0.957233	-0.0437081	0.776286	1.16645	0.671418	0.848056
TG(16:1/18:0/18:0)	TG	0.959741	-0.0410923	0.785054	1.16174	0.679754	0.848715
TG(18:0/18:0/18:1)	TG	1.14346	0.134059	0.955548	1.36554	0.138413	0.394364
TG(14:0/20:0/20:1)	TG	1.07939	0.0763927	0.91347	1.27376	0.360399	0.640463
TG(16:0/16:1/22:0)	TG	1.07669	0.0738914	0.905649	1.27291	0.389936	0.66442
TG(14:0/18:1/22:0)	TG	1.13672	0.128146	0.947118	1.35916	0.161599	0.430765
TG(14:0/18:0/22:1)	TG	1.09007	0.0862419	0.946723	1.29121	0.271538	0.569967
TG(14:0/14:1/16:1)	TG	1.01256	0.012485	0.906205	1.11545	0.807264	0.91684
TG(14:1/14:1/16:0)	TG	0.96217	-0.0385643	0.843412	1.08492	0.545438	0.775128
TG(14:0/16:1/16:1)	TG	0.859153	-0.151809	0.705124	1.02897	0.114172	0.356584
TG(14:0/14:1/18:1)	TG	0.937336	-0.0647138	0.777629	1.11111	0.474724	0.73261
TG(14:0/14:0/18:2)	TG	0.947266	-0.0541758	0.790703	1.1202	0.540101	0.771038
TG(14:1/16:0/16:1)	TG	1.01312	0.0130325	0.865739	1.1679	0.862847	0.944137
TG(14:0/16:1/18:1)	TG	0.773855	-0.256371	0.611822	0.963674	0.0266805	0.15993
TG(14:0/14:0/20:2)	TG	0.958397	-0.0424933	0.775491	1.1714	0.685309	0.852249
TG(14:0/16:0/18:2)	TG	1.04047	0.0396743	0.855585	1.25253	0.681313	0.849442
TG(16:0/16:1/16:1)	TG	0.932418	-0.0699741	0.753148	1.14027	0.506972	0.754026
TG(14:1/14:1/20:0)	TG	0.820098	-0.198331	0.655942	1.0076	0.069337	0.263117
TG(14:1/16:1/18:0)	TG	0.984332	-0.0157925	0.824072	1.14449	0.846536	0.935364
TG(14:0/14:0/22:2)	TG	0.886222	-0.120787	0.67324	1.15853	0.382192	0.657673
TG(14:0/18:1/18:1)	TG	0.841117	-0.173025	0.645823	1.08407	0.189456	0.463767
TG(16:0/16:1/18:1)	TG	1.09164	0.0876788	0.871674	1.35648	0.434505	0.706107
TG(14:0/18:0/18:2)	TG	0.899364	-0.106067	0.710199	1.1224	0.36223	0.640923
TG(16:1/16:1/18:0)	TG	0.844452	-0.169068	0.655217	1.0746	0.179348	0.451971
TG(14:0/18:1/20:1)	TG	0.741081	-0.299645	0.552604	0.980971	0.0402069	0.195915
TG(16:0/16:1/20:1)	TG	1.33122	0.286098	1.01296	1.74783	0.0390811	0.195915
TG(14:0/18:0/20:2)	TG	1.07294	0.0704011	0.862415	1.32304	0.517031	0.757673
TG(14:0/18:2/20:0)	TG	1.20857	0.189434	0.998638	1.46216	0.0495958	0.222921
TG(16:1/16:1/20:0)	TG	0.836426	-0.178617	0.612787	1.13152	0.252726	0.546573
TG(14:0/20:1/20:1)	TG	1.16135	0.149584	0.915184	1.4674	0.212654	0.498661
TG(16:0/16:1/22:1)	TG	1.17436	0.16072	0.924206	1.48567	0.182735	0.455004
TG(18:0/18:1/18:1)	TG	1.25716	0.228859	0.999894	1.57885	0.0485128	0.222921
TG(14:0/18:1/22:1)	TG	1.24329	0.21776	0.973291	1.58375	0.0783917	0.285776
TG(14:0/20:0/20:2)	TG	1.044	0.0430625	0.853983	1.26382	0.664832	0.843839
TG(14:0/18:2/22:0)	TG	1.17357	0.160052	0.970306	1.41725	0.0949989	0.319818
TG(18:0/18:2/20:0)	TG	1.12927	0.121571	0.959566	1.33427	0.145525	0.40926
TG(14:0/20:0/22:2)	TG	1.07755	0.0746873	0.864863	1.33293	0.493384	0.748115
TG(14:0/20:1/22:1)	TG	1.16782	0.155138	0.954138	1.46658	0.157423	0.424846
TG(16:0/18:2/22:0)	TG	1.1076	0.102192	0.944577	1.3672	0.277912	0.573647
TG(18:1/18:1/20:0)	TG	1.10651	0.10121	0.894535	1.37695	0.349935	0.630103
TG(14:0/14:1/18:2)	TG	0.944522	-0.0570767	0.799333	1.10114	0.482688	0.739782
TG(14:0/14:0/18:3)	TG	1.02586	0.0255282	0.91559	1.13755	0.6399	0.82773
TG(14:0/14:0/20:3)	TG	0.934193	-0.0680721	0.783826	1.10322	0.433594	0.706107
TG(14:0/16:1/18:2)	TG	0.908745	-0.0956909	0.7317	1.11726	0.374242	0.647841
TG(14:0/16:0/18:3)	TG	0.91696	-0.0866912	0.756855	1.09615	0.357143	0.635978
TG(16:1/16:1/16:1)	TG	0.740791	-0.300036	0.585145	0.925167	0.0101013	0.0933837
TG(14:1/16:1/18:1)	TG	0.99007	-0.00998012	0.810738	1.19028	0.918319	0.966125
TG(14:1/14:1/20:1)	TG	0.8323	-0.183563	0.667219	1.02127	0.0899487	0.30648
TG(14:0/18:1/18:2)	TG	0.780486	-0.247838	0.597163	1.00852	0.0633168	0.253559
TG(14:0/16:1/20:2)	TG	0.788268	-0.237917	0.609778	1.00422	0.0609326	0.24914
TG(14:0/14:0/22:3)	TG	0.994932	-0.00508091	0.768666	1.2788	0.968707	0.985722
TG(16:0/16:1/18:2)	TG	0.96782	-0.0327088	0.771152	1.20275	0.772267	0.898394
TG(14:0/18:0/18:3)	TG	1.07191	0.0694428	0.90762	1.25492	0.395944	0.670711
TG(14:1/16:1/20:1)	TG	0.829249	-0.187234	0.62898	1.07447	0.16958	0.443087
TG(16:1/16:1/18:1)	TG	0.699259	-0.357734	0.528389	0.910686	0.0099233	0.0933622
TG(14:1/14:1/22:1)	TG	0.671549	-0.398168	0.497032	0.8891	0.00726675	0.0743927
TG(14:0/16:0/22:3)	TG	0.871915	-0.137064	0.660474	1.13813	0.322274	0.606181
TG(14:0/18:2/20:1)	TG	0.994836	-0.0051769	0.72317	1.36229	0.974217	0.987858
TG(16:0/16:1/20:2)	TG	1.47523	0.388813	1.10305	1.97866	0.0088838	0.0867418
TG(14:0/18:1/20:2)	TG	0.788221	-0.237977	0.576815	1.06301	0.12621	0.373048
TG(14:0/16:1/22:2)	TG	1.4711	0.386013	1.03611	2.098	0.0316299	0.176195
TG(14:0/18:0/20:3)	TG	1.0768	0.0739918	0.862013	1.33308	0.503398	0.754026
TG(14:0/18:3/20:0)	TG	1.09771	0.0932272	0.944583	1.27024	0.212892	0.498661
TG(16:1/16:1/20:1)	TG	0.822281	-0.195673	0.617235	1.0824	0.171327	0.443105
TG(14:1/16:0/22:2)	TG	1.19859	0.181148	0.860214	1.66569	0.281497	0.576396
TG(14:1/16:1/22:1)	TG	1.28503	0.250784	0.92357	1.78626	0.135118	0.387678
TG(16:0/16:0/22:3)	TG	1.10145	0.096629	0.820115	1.46811	0.513304	0.756177
TG(14:0/20:1/20:2)	TG	0.94857	-0.0527992	0.695296	1.27723	0.73266	0.876502
TG(18:0/18:1/18:2)	TG	1.40837	0.342432	1.05751	1.87848	0.0190933	0.132505
TG(14:0/18:3/22:0)	TG	1.45337	0.373887	1.05796	2.00085	0.0210863	0.138818
TG(14:0/18:2/22:1)	TG	1.43571	0.36166	1.07545	1.92153	0.0142259	0.114466
TG(18:1/18:1/18:1)	TG	1.15316	0.142507	0.85225	1.55299	0.350222	0.630103
TG(16:0/18:3/22:0)	TG	1.00045	0.00044577	0.996647	1.00411	0.813674	0.917098
TG(18:0/18:3/20:0)	TG	1.1927	0.176218	0.905625	1.56467	0.20382	0.485813
TG(14:0/20:2/22:1)	TG	1.02703	0.0266698	0.811823	1.31222	0.814929	0.917323
TG(14:0/20:1/22:2)	TG	0.822282	-0.195672	0.621443	1.07352	0.159645	0.429331
TG(16:0/18:2/22:1)	TG	1.08744	0.0838241	0.817386	1.43713	0.556261	0.779395
TG(16:0/18:0/22:3)	TG	0.994347	-0.0056688	0.769975	1.27418	0.964202	0.985722
TG(14:0/20:0/22:3)	TG	1.05863	0.0569771	0.812049	1.3665	0.662292	0.842653
TG(18:1/18:2/20:0)	TG	1.12609	0.118748	0.902542	1.40748	0.291562	0.580165
TG(16:0/20:0/22:3)	TG	1.03828	0.037569	0.852056	1.25606	0.702133	0.858163
TG(14:0/22:0/22:3)	TG	1.06854	0.0662918	0.864185	1.3431	0.535631	0.769879
TG(18:2/20:0/20:1)	TG	1.07787	0.0749856	0.863032	1.36777	0.506822	0.754026
TG(14:1/14:1/18:2)	TG	0.922067	-0.0811376	0.77875	1.07372	0.318559	0.603618
TG(14:0/16:1/18:3)	TG	0.84622	-0.166976	0.702214	1.0074	0.0690923	0.263117
TG(14:0/14:0/20:4)	TG	1.0436	0.0426771	0.923536	1.16853	0.470064	0.73261
TG(14:0/16:0/18:4)	TG	0.987515	-0.0125633	0.836676	1.15327	0.877399	0.949622
TG(14:1/16:1/18:2)	TG	0.977988	-0.0222582	0.82368	1.14594	0.79032	0.905815
TG(14:1/14:1/20:2)	TG	0.809162	-0.211756	0.665284	0.971207	0.027852	0.163537
TG(14:0/16:0/20:4)	TG	1.02798	0.027597	0.870937	1.20065	0.734285	0.876502
TG(14:0/14:0/22:4)	TG	1.00083	0.000832143	0.809188	1.22747	0.993729	0.994874
TG(14:0/18:2/18:2)	TG	0.893975	-0.112077	0.709315	1.11482	0.330074	0.61171
TG(14:0/18:0/18:4)	TG	1.01799	0.017832	0.81019	1.27078	0.876244	0.949622
TG(14:0/18:1/18:3)	TG	0.809183	-0.21173	0.639357	1.0083	0.0683128	0.263117
TG(16:0/16:1/18:3)	TG	0.907689	-0.0968537	0.753989	1.08028	0.289562	0.578597
TG(16:1/16:1/18:2)	TG	0.643453	-0.440906	0.49449	0.826436	0.000751759	0.0197963
TG(14:1/14:1/22:2)	TG	0.852281	-0.159838	0.655984	1.09538	0.220613	0.513975
TG(14:0/18:3/20:1)	TG	0.809819	-0.210945	0.593444	1.09739	0.177942	0.45082
TG(14:0/18:2/20:2)	TG	0.816954	-0.202172	0.602446	1.09559	0.184383	0.456493
TG(16:0/16:1/20:3)	TG	1.26531	0.235319	0.98262	1.62618	0.0660631	0.257638
TG(14:0/16:0/22:4)	TG	0.929637	-0.0729614	0.743417	1.14992	0.510682	0.755028
TG(14:0/18:1/20:3)	TG	0.830657	-0.185539	0.654416	1.03914	0.114895	0.356584
TG(14:0/18:0/20:4)	TG	0.8569	-0.154434	0.655314	1.10311	0.244443	0.539139
TG(16:1/16:1/20:2)	TG	0.91974	-0.0836645	0.697606	1.20195	0.54589	0.775128
TG(14:1/16:1/22:2)	TG	1.30155	0.263559	0.978258	1.72985	0.0691334	0.263117
TG(14:1/16:0/22:3)	TG	1.13603	0.127536	0.834476	1.53947	0.413124	0.686433
TG(14:0/18:2/22:2)	TG	1.27038	0.239317	0.952768	1.69672	0.102712	0.333048
TG(14:0/20:2/20:2)	TG	1.15668	0.145553	0.855966	1.55644	0.338468	0.620709
TG(14:0/20:0/20:4)	TG	1.20031	0.182581	0.932634	1.53775	0.151183	0.414967
TG(16:0/16:1/22:3)	TG	1.16713	0.154551	0.899357	1.50737	0.239368	0.53452
TG(14:0/20:1/20:3)	TG	1.05998	0.058247	0.817302	1.36673	0.656186	0.84007
TG(14:0/18:3/22:1)	TG	1.1663	0.153839	0.915657	1.48135	0.208718	0.491534
TG(18:0/18:2/18:2)	TG	1.38587	0.326326	1.08193	1.7801	0.00999158	0.0933622
TG(14:0/18:0/22:4)	TG	1.13224	0.1242	0.96625	1.32247	0.11619	0.358047
TG(18:1/18:1/18:2)	TG	1.08626	0.0827415	0.806955	1.45534	0.581296	0.791564
TG(16:1/16:1/22:2)	TG	0.775632	-0.254077	0.568161	1.04689	0.102551	0.333048
TG(14:0/20:4/22:0)	TG	1.72901	0.54755	1.31029	2.29357	0.000123369	0.00595598
TG(14:0/20:1/22:3)	TG	1.08438	0.0810121	0.865195	1.35085	0.474733	0.73261
TG(18:0/18:3/20:1)	TG	1.28207	0.248473	0.99754	1.64437	0.0507299	0.224048
TG(14:0/20:2/22:2)	TG	1.13992	0.130957	0.856849	1.50982	0.362418	0.640923
TG(14:0/20:3/22:1)	TG	1.21435	0.194207	0.954436	1.54109	0.11104	0.350887
TG(14:0/20:0/22:4)	TG	1.05154	0.0502557	0.849274	1.29557	0.631431	0.825133
TG(18:1/18:3/20:0)	TG	1.22964	0.206724	0.905237	1.66565	0.182151	0.454855
TG(18:2/18:2/20:0)	TG	1.18064	0.166055	0.901014	1.54532	0.224726	0.519379
TG(18:2/18:2/22:0)	TG	1.05386	0.0524627	0.902586	1.25509	0.505966	0.754026
TG(14:1/16:1/18:3)	TG	0.940111	-0.0617577	0.81912	1.06073	0.34604	0.627784
TG(14:0/14:0/22:5)	TG	1.00491	0.00489975	0.841171	1.1919	0.95591	0.984859
TG(14:0/18:2/18:3)	TG	0.912007	-0.0921081	0.753963	1.09334	0.33014	0.61171
TG(16:1/16:1/18:3)	TG	0.796431	-0.227615	0.655228	0.957109	0.0183211	0.130112
TG(14:1/14:1/22:3)	TG	0.945774	-0.0557512	0.776839	1.14343	0.570846	0.786158
TG(14:0/18:1/20:4)	TG	0.816018	-0.203319	0.624374	1.05414	0.127424	0.375362
TG(14:0/18:2/20:3)	TG	0.843039	-0.170742	0.663155	1.05791	0.150937	0.414967
TG(14:0/16:0/22:5)	TG	0.943234	-0.0584406	0.756259	1.16802	0.59729	0.803589
TG(16:0/16:1/20:4)	TG	1.10548	0.100277	0.903124	1.34635	0.32309	0.606404
TG(14:0/18:3/20:2)	TG	1.03364	0.0330847	0.833748	1.2731	0.758604	0.892053
TG(14:0/16:1/22:4)	TG	0.901358	-0.103853	0.731963	1.09611	0.312043	0.602465
TG(16:1/16:1/20:3)	TG	0.961115	-0.0396612	0.767738	1.1938	0.72381	0.873074
TG(14:1/16:1/22:3)	TG	1.02228	0.0220373	0.81649	1.27255	0.845228	0.935364
TG(14:0/20:0/20:5)	TG	1.03497	0.0343709	0.863094	1.22925	0.700449	0.858163
TG(14:0/18:0/22:5)	TG	1.01811	0.0179529	0.818262	1.25876	0.869806	0.947195
TG(14:0/18:2/22:3)	TG	0.940391	-0.0614593	0.729769	1.20554	0.630728	0.825133
TG(14:0/18:3/22:2)	TG	0.903354	-0.101641	0.688318	1.17552	0.455661	0.72655
TG(16:0/16:1/22:4)	TG	1.14343	0.134036	0.875417	1.48696	0.320223	0.604943
TG(14:0/20:2/20:3)	TG	1.03632	0.03568	0.793031	1.34743	0.791534	0.905815
TG(14:0/18:1/22:4)	TG	0.82946	-0.18698	0.652987	1.04061	0.11489	0.356584
TG(18:0/18:2/18:3)	TG	1.12106	0.114273	0.906412	1.38023	0.285204	0.578478
TG(14:0/20:1/20:4)	TG	1.22702	0.204585	0.950277	1.57878	0.113206	0.356435
TG(14:1/18:0/22:4)	TG	1.16506	0.152776	0.894845	1.51374	0.253172	0.546573
TG(18:1/18:2/18:2)	TG	1.06907	0.0667849	0.826429	1.37525	0.606055	0.811425
TG(16:1/16:1/22:3)	TG	0.785157	-0.241872	0.603587	1.00978	0.065012	0.256797
TG(14:0/20:0/22:5)	TG	1.29941	0.261913	1.01341	1.66732	0.0386056	0.195915
TG(16:0/18:3/22:2)	TG	1.05697	0.0554017	0.833636	1.3307	0.640666	0.82773
TG(14:0/20:2/22:3)	TG	1.10484	0.099704	0.861129	1.40926	0.425151	0.699946
TG(18:0/18:3/20:2)	TG	1.52048	0.419023	1.16657	1.98703	0.00199211	0.0335849
TG(14:0/20:3/22:2)	TG	1.04364	0.0427156	0.815219	1.32645	0.730256	0.876502
TG(16:0/18:2/22:3)	TG	1.19425	0.177515	0.950451	1.49626	0.124161	0.370776
TG(14:0/20:1/22:4)	TG	1.18587	0.170475	0.931517	1.50487	0.162421	0.431633
TG(18:1/18:3/20:1)	TG	1.20039	0.182643	0.902549	1.59089	0.205402	0.487343
TG(18:2/18:3/20:0)	TG	1.26726	0.236861	0.993539	1.61732	0.0555895	0.233369
TG(14:0/22:1/22:4)	TG	1.12688	0.11945	0.915737	1.52751	0.34681	0.627871
TG(16:0/20:4/22:1)	TG	1.33694	0.290383	1.05294	1.72355	0.0204685	0.136255
TG(18:2/18:3/22:0)	TG	1.18273	0.167823	0.949523	1.64663	0.262988	0.558769
TG(18:1/20:1/22:3)	TG	1.17776	0.163616	0.969088	1.44146	0.103446	0.334181
TG(14:0/18:3/18:3)	TG	0.935905	-0.0662416	0.797699	1.08799	0.401054	0.67673
TG(14:0/14:0/22:6)	TG	0.99115	-0.00888958	0.882506	1.10582	0.876249	0.949622
TG(14:0/18:2/18:4)	TG	0.972629	-0.0277523	0.850296	1.10622	0.67824	0.848715
TG(14:1/14:1/22:4)	TG	0.90383	-0.101113	0.769421	1.05214	0.204053	0.485813
TG(14:1/16:1/20:4)	TG	1.01366	0.0135642	0.887678	1.14398	0.832237	0.929581
TG(14:0/18:3/20:3)	TG	0.939447	-0.0624637	0.768939	1.13993	0.533164	0.76854
TG(14:0/18:2/20:4)	TG	0.904237	-0.100663	0.722524	1.12023	0.367185	0.643594
TG(16:0/16:1/20:5)	TG	1.00882	0.00878351	0.839725	1.20185	0.923178	0.968498
TG(14:0/16:0/22:6)	TG	1.00415	0.00414585	0.81716	1.22581	0.967945	0.985722
TG(14:0/18:1/20:5)	TG	0.970007	-0.0304523	0.82754	1.12162	0.690813	0.855185
TG(16:1/16:1/20:4)	TG	0.927805	-0.0749341	0.762727	1.12103	0.444592	0.714765
TG(14:0/18:3/22:3)	TG	0.980015	-0.0201873	0.800291	1.1906	0.84155	0.933477
TG(14:0/20:3/20:3)	TG	0.900747	-0.104531	0.700921	1.14758	0.404854	0.679185
TG(14:0/18:2/22:4)	TG	0.874125	-0.134532	0.675104	1.11888	0.29539	0.584724
TG(14:0/18:0/22:6)	TG	1.02069	0.0204771	0.825898	1.2569	0.847102	0.935364
TG(16:0/16:1/22:5)	TG	1.24835	0.221822	0.959575	1.62011	0.0960031	0.319818
TG(14:0/20:2/20:4)	TG	1.22829	0.205622	0.974561	1.54353	0.0785965	0.285776
TG(14:0/18:1/22:5)	TG	0.920296	-0.0830602	0.732209	1.14113	0.460511	0.728933
TG(18:1/18:2/18:3)	TG	0.991087	-0.00895253	0.811127	1.20148	0.92857	0.969865
TG(14:1/18:0/22:5)	TG	0.950851	-0.0503979	0.745091	1.20339	0.679427	0.848715
TG(16:1/16:1/22:4)	TG	0.843417	-0.170294	0.646134	1.09056	0.20124	0.483086
TG(18:2/18:2/18:2)	TG	1.0653	0.0632575	0.874292	1.29129	0.523155	0.76151
TG(14:0/20:0/22:6)	TG	1.15835	0.146998	0.953659	1.40142	0.132746	0.385806
TG(14:0/20:3/22:3)	TG	1.09568	0.0913734	0.852847	1.39897	0.467723	0.731027
TG(14:0/20:2/22:4)	TG	1.3074	0.268039	1.01302	1.68537	0.0383533	0.195915
TG(16:0/18:3/22:3)	TG	1.25824	0.229716	0.988498	1.60289	0.0616399	0.24914
TG(18:0/18:3/20:3)	TG	1.57825	0.456315	1.21853	2.05731	0.000617888	0.0167795
TG(14:0/20:4/22:2)	TG	1.44352	0.367082	1.06093	1.9646	0.019233	0.132505
TG(14:0/20:1/22:5)	TG	1.19307	0.176526	0.935069	1.52112	0.15296	0.415382
TG(18:1/18:3/20:2)	TG	1.39458	0.332595	1.05541	1.84646	0.0193649	0.132505
TG(16:1/18:2/22:3)	TG	0.932356	-0.0700409	0.726191	1.18753	0.575718	0.789115
TG(18:2/18:3/20:1)	TG	1.23874	0.214096	0.966698	1.58349	0.0877785	0.302697
TG(18:3/18:3/20:0)	TG	1.0623	0.0604337	0.853587	1.31227	0.580037	0.791564
TG(16:0/20:3/22:3)	TG	1.059	0.0573286	0.864613	1.28808	0.57069	0.786158
TG(14:0/22:2/22:4)	TG	1.25581	0.227783	0.967324	1.62735	0.0850415	0.301637
TG(14:0/22:0/22:6)	TG	1.07586	0.0731223	0.899937	1.28139	0.412245	0.686284
TG(16:0/20:4/22:2)	TG	1.38448	0.325326	1.09721	1.75428	0.006392	0.070312
TG(14:0/22:1/22:5)	TG	1.09708	0.0926515	0.925542	1.29918	0.280523	0.576396
TG(18:1/18:2/22:3)	TG	1.17346	0.159957	0.918288	1.49686	0.197282	0.477543
TG(14:0/18:2/20:5)	TG	0.978315	-0.0219233	0.845062	1.12559	0.763441	0.89309
TG(14:0/18:3/20:4)	TG	0.958499	-0.0423872	0.833708	1.09394	0.539175	0.771038
TG(16:1/16:1/20:5)	TG	0.90774	-0.0967971	0.784286	1.03924	0.17593	0.449604
TG(14:0/18:3/22:4)	TG	1.03756	0.0368761	0.877396	1.22084	0.660679	0.842653
TG(14:0/20:3/20:4)	TG	0.96778	-0.032751	0.758906	1.22553	0.788293	0.904923
TG(14:0/18:2/22:5)	TG	0.877107	-0.131126	0.695488	1.08811	0.248762	0.54452
TG(14:0/20:2/20:5)	TG	1.00856	0.00852175	0.842436	1.19797	0.923918	0.968498
TG(16:0/16:1/22:6)	TG	1.00395	0.00393949	0.831262	1.20187	0.966245	0.985722
TG(14:0/18:1/22:6)	TG	0.961774	-0.0389755	0.801741	1.13976	0.661405	0.842653
TG(18:1/18:3/18:3)	TG	0.98696	-0.0131259	0.824886	1.17365	0.883683	0.950396
TG(16:1/16:1/22:5)	TG	0.885847	-0.121211	0.699034	1.11288	0.305761	0.594421
TG(18:2/18:2/18:3)	TG	1.01532	0.0151992	0.86389	1.18609	0.850286	0.9365
TG(14:0/20:1/22:6)	TG	1.0671	0.0649415	0.873272	1.2979	0.516128	0.757673
TG(14:0/20:4/22:3)	TG	1.34488	0.296303	1.03483	1.74605	0.0259804	0.158993
TG(14:0/20:3/22:4)	TG	1.10934	0.103768	0.8962	1.36579	0.331755	0.613394
TG(14:0/20:5/22:2)	TG	0.995753	-0.00425644	0.819233	1.1909	0.963899	0.985722
TG(14:0/20:2/22:5)	TG	1.25385	0.226222	0.970459	1.6209	0.0827628	0.296018
TG(18:0/18:3/20:4)	TG	1.10637	0.101086	0.892312	1.36735	0.350943	0.630103
TG(16:1/18:3/22:3)	TG	0.945046	-0.0565212	0.73321	1.20807	0.656395	0.84007
TG(18:1/18:3/20:3)	TG	1.29428	0.257957	0.997251	1.6793	0.0514762	0.224048
TG(14:1/20:0/22:6)	TG	1.25587	0.227825	1.02082	1.54476	0.0305563	0.172425
TG(18:2/18:3/20:2)	TG	1.38063	0.322539	1.06441	1.79171	0.0149308	0.115847
TG(18:3/18:3/20:1)	TG	1.02544	0.0251248	0.832973	1.2528	0.80817	0.91684
TG(16:0/20:4/22:3)	TG	1.06373	0.0617812	0.862155	1.30689	0.556781	0.779395
TG(16:0/20:1/22:6)	TG	1.33308	0.287488	1.05779	1.69059	0.0158262	0.11884
TG(14:0/22:3/22:4)	TG	1.24852	0.221955	0.963957	1.61442	0.0902863	0.30648
TG(18:1/18:3/22:3)	TG	1.15377	0.143035	0.939365	1.41793	0.170741	0.443105
TG(18:2/18:2/22:3)	TG	1.33743	0.290751	1.04067	1.72838	0.0243611	0.152301
TG(14:0/18:3/22:5)	TG	1.00346	0.00345604	0.892378	1.12147	0.952477	0.984189
TG(14:0/20:4/20:4)	TG	1.00421	0.00419971	0.851341	1.17628	0.95916	0.985236
TG(14:0/20:3/20:5)	TG	0.989647	-0.0104071	0.859403	1.12934	0.879684	0.949622
TG(14:0/18:2/22:6)	TG	0.9937	-0.00632016	0.843608	1.16253	0.938059	0.976255
TG(16:1/16:1/22:6)	TG	0.930837	-0.0716716	0.794711	1.07772	0.353237	0.63161
TG(18:2/18:3/18:3)	TG	1.00344	0.00342943	0.884985	1.13129	0.956153	0.984859
TG(14:0/20:4/22:4)	TG	1.22115	0.199797	0.988762	1.50633	0.0616359	0.24914
TG(14:0/20:5/22:3)	TG	1.02939	0.0289621	0.861261	1.22229	0.743768	0.87698
TG(14:0/20:3/22:5)	TG	0.963147	-0.0375496	0.761941	1.20075	0.742995	0.87698
TG(16:0/18:3/22:5)	TG	1.11905	0.112478	0.920733	1.35452	0.251814	0.546573
TG(14:0/20:2/22:6)	TG	1.11834	0.111849	0.915476	1.36	0.266596	0.564064
TG(16:1/18:3/22:4)	TG	0.945586	-0.0559507	0.77266	1.14376	0.57425	0.789115
TG(18:1/18:3/20:4)	TG	1.00755	0.00752172	0.820361	1.22799	0.941351	0.97851
TG(18:2/18:3/20:3)	TG	1.21165	0.191981	0.975078	1.50395	0.081399	0.293509
TG(18:3/18:3/20:2)	TG	1.03473	0.0341405	0.845708	1.26021	0.736401	0.87698
TG(14:0/22:4/22:4)	TG	1.30454	0.265851	1.0434	1.63139	0.0191636	0.132505
TG(14:0/22:3/22:5)	TG	1.07018	0.0678289	0.926075	1.2348	0.352495	0.631583
TG(14:0/22:2/22:6)	TG	1.10716	0.101796	0.899303	1.35615	0.329619	0.61171
TG(16:0/20:5/22:3)	TG	0.977868	-0.0223808	0.779877	1.21457	0.842171	0.933477
TG(18:0/18:3/22:5)	TG	1.16494	0.152672	0.959619	1.40963	0.118518	0.360111
TG(16:1/20:4/22:3)	TG	0.922796	-0.0803473	0.74541	1.12632	0.442443	0.714653
TG(18:1/18:3/22:4)	TG	1.03562	0.0349964	0.83553	1.27279	0.743139	0.87698
TG(18:2/18:3/22:3)	TG	1.5245	0.421666	1.07904	2.15153	0.0162575	0.119764
TG(18:3/18:3/22:2)	TG	1.0461	0.045072	0.840985	1.29321	0.679631	0.848715
TG(18:0/20:4/22:4)	TG	1.27461	0.242639	1.01708	1.59521	0.034065	0.181611
TG(14:0/20:4/22:5)	TG	1.04668	0.0456209	0.896734	1.21491	0.554201	0.779395
TG(14:0/20:5/22:4)	TG	1.0433	0.0423923	0.910154	1.19076	0.533291	0.76854
TG(14:0/20:3/22:6)	TG	1.00016	0.000158799	0.843646	1.17743	0.998501	0.998501
TG(18:2/18:3/20:4)	TG	1.0372	0.0365218	0.888172	1.20581	0.637942	0.82773
TG(18:3/18:3/20:3)	TG	1.05328	0.0519044	0.915917	1.20605	0.456635	0.726768
TG(14:0/22:3/22:6)	TG	1.11879	0.112247	0.91188	1.36728	0.275712	0.572553
TG(16:0/20:5/22:4)	TG	1.0755	0.0727817	0.871439	1.32199	0.491505	0.748018
TG(14:0/22:4/22:5)	TG	1.06409	0.0621196	0.922525	1.22905	0.388363	0.66304
TG(16:0/20:4/22:5)	TG	1.06268	0.0607982	0.877608	1.27657	0.523002	0.76151
TG(18:1/18:3/22:5)	TG	1.12771	0.120187	0.914329	1.38605	0.255674	0.549952
TG(18:2/18:3/22:4)	TG	1.15353	0.142827	0.934385	1.41963	0.179436	0.451971
TG(14:0/20:5/22:5)	TG	1.02466	0.0243621	0.93425	1.12149	0.582346	0.791564
TG(14:0/20:4/22:6)	TG	0.970713	-0.0297243	0.855923	1.07912	0.603149	0.810103
TG(18:3/18:3/20:4)	TG	0.98958	-0.0104746	0.875365	1.10498	0.855261	0.938412
TG(16:0/20:5/22:5)	TG	1.00541	0.00539447	0.884971	1.12944	0.928041	0.969865
TG(14:0/22:5/22:5)	TG	0.96433	-0.0363214	0.81332	1.12599	0.655831	0.84007
TG(16:0/20:4/22:6)	TG	1.07913	0.0761582	0.920471	1.25737	0.334593	0.616019
TG(14:0/22:4/22:6)	TG	1.06699	0.0648375	0.907429	1.24962	0.425097	0.699946
TG(18:1/18:3/22:6)	TG	0.981757	-0.0184111	0.83231	1.14035	0.813551	0.917098
TG(18:2/18:3/22:5)	TG	1.12563	0.118342	0.956096	1.32237	0.150445	0.414967
TG(18:3/18:3/22:4)	TG	0.999146	-0.000853967	0.848373	1.16824	0.991565	0.994874
PS(44:1)	PS	1.22215	0.200613	0.936785	1.58834	0.135174	0.387678
PS(34:2)	PS	1.10473	0.0995978	0.826096	1.47367	0.499215	0.753799
PS(44:2)	PS	1.09676	0.0923588	0.81383	1.47185	0.540347	0.771038
PS(32:3)	PS	0.997915	-0.00208671	0.750326	1.31536	0.988346	0.994874
PS(44:3)	PS	1.01537	0.0152556	0.777766	1.31565	0.909155	0.962576
PS(44:4)	PS	1.10968	0.104075	0.90838	1.35053	0.302286	0.588984
PS(44:5)	PS	0.99953	-0.000470045	0.993991	1.00493	0.865933	0.945347
PS(38:6)	PS	0.953749	-0.0473545	0.719404	1.26076	0.740381	0.87698
PA(36:1)	PA	1.03473	0.0341443	0.784784	1.35444	0.805666	0.91684
PA(38:1)	PA	1.13561	0.127172	0.882899	1.45448	0.316375	0.603618

## Sheet: Table S7
Table S7. Multivariate logistic regression of diabetes in the validation cohort
Metabolites	Class	OR	Beta	OR_ci_lower	OR_ci_upper	Pvalue	FDR
L-Threonine	Amino Acid metabolomics	0.946484	-0.0550011	0.65748	1.33389	0.759438	0.858019
L-Arginine	Amino Acid metabolomics	0.909519	-0.094839	0.585654	1.38876	0.665356	0.818632
L-Aspartic Acid	Amino Acid metabolomics	1.01652	0.0163858	0.675182	1.49003	0.934791	0.972017
L-Citrulline	Amino Acid metabolomics	0.773823	-0.256412	0.461714	1.26677	0.317425	0.593238
L-Glutamic Acid	Amino Acid metabolomics	1.2517	0.224501	0.793392	1.96839	0.329362	0.603825
L-Phenylalanine	Amino Acid metabolomics	0.696197	-0.362123	0.334394	1.41278	0.32267	0.599426
L-Pyroglutamic Acid	Amino Acid metabolomics	0.738915	-0.302573	0.409864	1.25683	0.287733	0.591842
L-Serine	Amino Acid metabolomics	0.985393	-0.0147151	0.633648	1.51571	0.947079	0.978302
L-Tryptophan	Amino Acid metabolomics	0.231432	-1.46347	0.116581	0.440366	1.53e-05	0.000725249
Allantoin	Organic Acid And Its Derivatives	0.919406	-0.0840276	0.562569	1.50724	0.737338	0.839721
Hexanoyl Glycine	Amino Acid metabolomics	1.61413	0.478799	0.933139	2.83953	0.0880734	0.29996
L-Asparagine Anhydrous	Amino Acid metabolomics	1.01134	0.0112761	0.546463	1.84911	0.970996	0.988083
L-Cysteine	Amino Acid metabolomics	0.860057	-0.150756	0.559491	1.29217	0.477998	0.720464
L-Saccharopine	Amino Acid metabolomics	0.647129	-0.435209	0.358964	1.14774	0.141007	0.391951
Methionine Sulfoxide	Amino Acid metabolomics	1.00142	0.00141546	0.707814	1.39719	0.993451	0.997696
N-Acetyl-L-Leucine	Amino Acid metabolomics	2.02736	0.706733	1.22922	3.3983	0.00650341	0.0635319
N-Acetyl-L-Tyrosine	Amino Acid metabolomics	0.360419	-1.02049	0.00159887	58.6118	0.701942	0.828009
S-(5-Adenosy)-L-Homocysteine	Amino Acid metabolomics	2.78235	1.0233	1.15478	7.06578	0.0275356	0.147065
S-Sulfo-L-Cysteine	Amino Acid metabolomics	1.11308	0.107127	0.762322	1.61265	0.572875	0.776133
p–Hydroxyphenyl acetic acid	Benzene and substituted derivatives	2.81376	1.03452	1.5596	5.53724	0.00143753	0.0232979
Tauroursodeoxycholic Acid	Bile Acids	1.18516	0.169881	0.790947	1.73196	0.382788	0.645302
Taurochenodesoxycholic Acid	Bile Acids	1.1659	0.153492	0.778677	1.69908	0.42604	0.677051
Glycoursodeoxycholic Acid	Bile Acids	0.897901	-0.107696	0.726231	1.07193	0.271053	0.581375
Glycocholic Acid	Bile Acids	1.05935	0.0576558	0.915396	1.2087	0.395165	0.651675
Glycochenodeoxycholic Acid	Bile Acids	0.97714	-0.0231258	0.740176	1.23291	0.856458	0.924792
Deoxycholic Acid	Bile Acids	0.948137	-0.0532564	0.755922	1.14515	0.61346	0.79588
Dulcitol	Carbohydrate metabolomics	2.26786	0.818838	0.215623	23.4686	0.478859	0.720464
Inositol	Carbohydrate metabolomics	1.5014	0.406397	0.743688	3.0525	0.253454	0.57952
1-Methylhistidine	Amino Acid metabolomics	0.946933	-0.0545266	0.734222	1.19321	0.65682	0.812383
1-Methylxanthine	Nucleotide metabolomics	1.09214	0.088142	0.928456	1.27556	0.267137	0.581375
Adenosine 5'-Monophosphate	Nucleotide metabolomics	0.67389	-0.394689	0.196507	2.15189	0.504679	0.736644
Inosine	Nucleotide metabolomics	0.713849	-0.337084	0.0223208	1.91417	0.681663	0.821374
Uridine	Nucleotide metabolomics	1.24047	0.215493	0.77788	1.97095	0.361474	0.631572
Β-Nicotinamide Mononucleotide	Nucleotide metabolomics	0.870721	-0.138433	0.571325	1.31207	0.512422	0.74104
D-Malic Acid	Amino Acid metabolomics	1.34066	0.293159	0.809415	2.21155	0.247149	0.57952
L-Malic Acid	Amino Acid metabolomics	1.328	0.283676	0.80924	2.17576	0.254591	0.57952
Succinic Acid	Amino Acid metabolomics	0.829063	-0.187459	0.441412	1.45473	0.537848	0.756852
D-Sorbitol	Carbohydrate metabolomics	4.32848	1.46522	0.704975	29.5229	0.119283	0.361825
D-Fructose	Carbohydrate metabolomics	10.1252	2.31503	4.65321	23.7025	2.29e-08	2.87e-06
D-Glucose	Carbohydrate metabolomics	10.6402	2.36464	4.9002	24.8201	9.89e-09	2.32e-06
D-Mannose	Carbohydrate metabolomics	1.10248	0.0975628	0.964324	1.25819	0.141502	0.391951
D-Sucrose	Carbohydrate metabolomics	1.22165	0.200203	0.763437	1.96208	0.404352	0.65988
D-Trehalose	Carbohydrate metabolomics	1.33634	0.289938	0.837509	2.16211	0.229342	0.562464
D-Erythronolactone	Carbohydrate metabolomics	1.69545	0.527949	0.679994	4.23711	0.25525	0.57952
D-Arabinose	Carbohydrate metabolomics	4.07001	1.40365	1.56717	12.5012	0.00823581	0.0725938
Pantothenate	Co-Enzyme Factor & vitamin	2.50469	0.918166	1.16452	5.53271	0.0202946	0.123876
3-Indolebutyric Acid	Indole And Its Derivatives	2.73878	1.00751	1.39504	5.486	0.0035603	0.0418336
Indole-5-Carboxylic Acid (98%)	Indole And Its Derivatives	0.764293	-0.268805	0.412306	1.37549	0.380154	0.645027
2,3-Dimethylsuccinic Acid	Organic Acid And Its Derivatives	1.45435	0.374562	0.551397	3.82045	0.430828	0.677051
2-Aminoethanesulfonic Acid	Organic Acid And Its Derivatives	0.988903	-0.0111595	0.656377	1.46938	0.956441	0.983884
2-Hydroxybutanoic Acid	Organic Acid And Its Derivatives	4.18232	1.43087	2.30766	7.99668	6.61e-06	0.000444098
2-Hydroxyisocaproic Acid	Organic Acid And Its Derivatives	1.95663	0.671222	1.18407	3.47129	0.0163321	0.106613
2-Methylsuccinic Acid	Organic Acid And Its Derivatives	1.07067	0.0682845	0.757945	1.46545	0.678442	0.821374
3,4,5-Trimethoxycinnamic Acid	Organic Acid And Its Derivatives	0.93798	-0.0640263	0.629612	1.24056	0.700865	0.828009
3-Hydroxy-3-Methyl Butyric Acid	Organic Acid And Its Derivatives	1.47309	0.387365	0.93065	2.37394	0.0990937	0.325692
3-Hydroxybutyrate	Organic Acid And Its Derivatives	6.73159	1.90681	3.66103	13.4799	8.9e-09	2.32e-06
4-Acetamidobutyric Acid	Organic Acid And Its Derivatives	5.81009	1.7596	1.18096	31.8879	0.0367183	0.173936
4-Guanidinobutyric Acid	Organic Acid And Its Derivatives	6.16287	1.81854	1.28164	32.7988	0.0279463	0.147582
Adipic Acid	Organic Acid And Its Derivatives	1.32889	0.284342	0.480191	3.55386	0.561852	0.772052
Azelaic Acid	Organic Acid And Its Derivatives	3.55686	1.26888	1.54866	9.20429	0.00494923	0.0553331
Caffeic Acid	Organic Acid And Its Derivatives	1.31263	0.27203	0.915776	1.881	0.132565	0.379638
Creatine	Organic Acid And Its Derivatives	0.896925	-0.108784	0.498203	1.57934	0.710247	0.829739
D-Lactic Acid	Organic Acid And Its Derivatives	0.732714	-0.311	0.4284	1.20369	0.235671	0.570955
Dl-P-Hydroxyphenyllactic Acid	Organic Acid And Its Derivatives	0.93318	-0.0691568	0.532733	1.58119	0.801677	0.885461
Hippuric Acid	Amino Acid metabolomics	1.29734	0.260312	0.91813	1.83064	0.133582	0.379638
Hydrocinnamic Acid	Organic Acid And Its Derivatives	0.740173	-0.300872	0.482296	1.02427	0.120265	0.362338
Kinurenine	Organic Acid And Its Derivatives	1.21663	0.196087	0.668412	2.19316	0.515256	0.742853
Kynurenic Acid	Organic Acid And Its Derivatives	4.08619	1.40761	0.714766	26.2958	0.129169	0.374749
L-3-Phenyllactic Acid	Organic Acid And Its Derivatives	1.51021	0.412252	1.18893	2.02791	0.00168084	0.0252796
Methylmalonic Acid	Organic Acid And Its Derivatives	0.955855	-0.0451489	0.507936	1.65121	0.879823	0.933446
Phenyllactate (PLA)	Organic Acid And Its Derivatives	1.55834	0.443624	1.19288	2.20309	0.00269199	0.0372127
Phenylpyruvic Acid	Organic Acid And Its Derivatives	0.901205	-0.104023	0.662465	1.19595	0.487853	0.72104
1,3,7-Trimethyluric Acid	Organic Acid And Its Derivatives	1.1248	0.117609	0.914435	1.38404	0.250901	0.57952
Lysope 18:1	Lipids-Phospholipid	0.904611	-0.100251	0.570833	1.31989	0.606679	0.79188
Lysope 16:0	Lipids-Phospholipid	0.949387	-0.0519383	0.737386	1.05439	0.442641	0.688878
Lysope 14:0	Lipids-Phospholipid	0.895272	-0.110627	0.60453	1.03539	0.412985	0.669321
Lysopa 16:0	Lipids-Phospholipid	0.948861	-0.0524927	0.7265	1.03902	0.430608	0.677051
9,10-DiHOME [(±)9,10-dihydroxy-12Z-octadecenoic acid]	Oxidized lipid	1.1395	0.130592	0.912221	1.41882	0.2062	0.52386
γ-Linolenic Acid(C18:3N6)	Lipids_Fatty Acids	2.12405	0.753323	1.3671	3.3875	0.00106621	0.0192738
Palmitoleic Acid (C16:1)	Lipids_Fatty Acids	1.50289	0.407392	0.9751	2.30635	0.0622741	0.239908
Hexadecanoic Acid (C16:0)	Lipids_Fatty Acids	3.52096	1.25873	1.85104	6.90575	0.000170877	0.00626936
Linoleic Acid (C18:2N6C)	Lipids_Fatty Acids	3.43764	1.23478	1.97852	6.12741	1.75e-05	0.000748782
Dodecanoic Acid(C12:0)	Lipids_Fatty Acids	1.16151	0.149719	0.809966	1.63389	0.387435	0.645302
EPA [5Z,8Z,11Z,14Z,17Z-eicosapentaenoic acid]	Oxidized lipid	1.06031	0.0585608	0.689079	1.55623	0.771886	0.869505
Α-Linolenic Acid(C18:3N3)	Lipids_Fatty Acids	2.1839	0.781111	1.39163	3.51116	0.00087964	0.017193
(S)-(-)-2-Hydroxyisocaproic Acid	Organic Acid And Its Derivatives	1.92835	0.656663	1.18564	3.3519	0.0149897	0.10227
3-(3-Hydroxyphenyl)Propionate Acid	Organic Acid And Its Derivatives	1.01277	0.012693	0.826548	1.20713	0.890675	0.940074
4-Hydroxybenzaldehyde	Benzene and substituted derivatives	0.879144	-0.128807	0.459212	1.65017	0.692093	0.823504
Cyclic Amp	Nucleotide metabolomics	1.40988	0.343508	0.765307	2.61052	0.269308	0.581375
Trans,Trans-Muconic Acid	Organic Acid And Its Derivatives	1.42499	0.354164	0.679426	3.08078	0.356449	0.627456
3-Hydroxyhippuric Acid	Organic Acid And Its Derivatives	1.21462	0.194433	0.952902	1.57315	0.119325	0.361825
3,4,5-Trimethoxybenzoic Acid	Benzene and substituted derivatives	0.0748632	-2.59209	4.95e-12	0.409821	0.685061	0.821374
D-Glucopyranose	Carbohydrate metabolomics	10.9736	2.39549	4.90706	26.4846	2.44e-08	2.87e-06
Palmitaldehyde	Lipids_Fatty Acids	2.29147	0.829193	1.04169	5.06937	0.0390147	0.174874
Myoinositol	Carbohydrate metabolomics	1.02218	0.0219378	0.436342	2.32685	0.958763	0.983884
L-Cystine	Amino Acid metabolomics	1.18367	0.16862	0.760916	1.8413	0.451515	0.693503
L-Tyrosine	Amino Acid metabolomics	0.608574	-0.496636	0.336413	1.07507	0.0928035	0.311555
L-Lysine	Amino Acid metabolomics	0.81219	-0.208021	0.440568	1.45217	0.493816	0.725292
L-Ornithine	Amino Acid metabolomics	0.610311	-0.493786	0.377355	0.942357	0.0341703	0.169053
L-Histidine	Amino Acid metabolomics	0.467641	-0.760054	0.241275	0.892339	0.0222777	0.130881
L-Isoleucine	Amino Acid metabolomics	2.67566	0.984194	1.46109	5.01181	0.00166409	0.0252796
L-Leucine	Amino Acid metabolomics	2.00268	0.694487	1.05716	3.82959	0.0337633	0.168817
L-Methionine	Amino Acid metabolomics	0.552599	-0.593124	0.311594	0.951836	0.0367122	0.173936
L-Proline	Amino Acid metabolomics	1.24973	0.222927	0.818537	1.88871	0.288507	0.591842
L-Valine	Amino Acid metabolomics	1.61319	0.478212	0.892793	2.9326	0.113875	0.354446
3-N-Methyl-L-Histidine	Amino Acid metabolomics	0.987649	-0.012428	0.805828	1.18935	0.899024	0.943172
5-Oxoproline	Amino Acid metabolomics	0.408054	-0.896356	0.218059	0.707052	0.00288857	0.0375657
Asp-Phe	Amino Acid metabolomics	2.65121	0.975017	1.27871	5.75501	0.0106905	0.0837119
L-Glutamine	Amino Acid metabolomics	0.920834	-0.0824759	0.506253	1.63744	0.782404	0.875548
N,N-Dimethylglycine	Amino Acid metabolomics	1.76114	0.565959	0.946047	3.30768	0.0751041	0.273635
N6-Acetyl-L-Lysine	Amino Acid metabolomics	1.75739	0.563832	0.9035	3.43196	0.0959102	0.317449
Phenylacetyl-L-Glutamine	Amino Acid metabolomics	1.54282	0.433612	0.97186	2.52296	0.0732164	0.270958
Trimethylamine N-Oxide	Amino Acid metabolomics	1.08731	0.0837095	0.780014	1.49839	0.606623	0.79188
1,4-Dihydro-1-Methyl-4-Oxo-3-Pyridinecarboxamide	Pyridine And Pyridine Derivatives	1.79912	0.587299	1.0296	3.2322	0.0430882	0.189266
2-Picolinic Acid	Pyridine And Pyridine Derivatives	0.541447	-0.61351	0.287083	0.991579	0.0515981	0.212729
4-Pyridoxic Acid	Pyridine And Pyridine Derivatives	1.31363	0.272793	0.857628	2.21844	0.24381	0.57952
Theobromine	Nucleotide metabolomics	1.05823	0.056596	0.903312	1.23054	0.463693	0.705294
Choline	Cholines	1.00336	0.00335585	0.568731	1.74799	0.990615	0.996979
4-Nitrophenol	Phenols And Its Derivatives	1.2305	0.207422	0.612702	2.50631	0.562485	0.772052
1,7-Dimethylxanthine	Nucleotide metabolomics	1.09806	0.0935447	0.939712	1.27874	0.224945	0.556443
5-Methyluridine	Nucleotide metabolomics	0.722265	-0.325363	0.408523	1.23459	0.247157	0.57952
Adenine	Nucleotide metabolomics	0.682409	-0.382127	0.368767	1.23257	0.213174	0.538666
Hypoxanthine	Nucleotide metabolomics	1.04785	0.0467402	0.502514	1.8714	0.886877	0.938811
3,3',5-Triiodo-L-Thyronine	Hormones	0.726866	-0.319014	0.419042	1.21856	0.238174	0.574061
L-Thyroxine	Hormones	1.15912	0.147664	0.680541	1.97362	0.585124	0.781274
L-Carnitine	Camitine	1.3766	0.319613	0.698413	2.72093	0.35489	0.627061
Maltose	Carbohydrate metabolomics	1.19674	0.179605	0.699	2.04386	0.50985	0.739702
Gluconic Acid	Carbohydrate metabolomics	0.853249	-0.158704	0.558831	1.18384	0.399243	0.656098
Riboflavin	Co-Enzyme Factor & vitamin	1.17434	0.160705	1.00724	1.4322	0.0854971	0.297656
Isonicotinamide	Co-Enzyme Factor & vitamin	0.708815	-0.344161	0.169883	2.46865	0.608231	0.79188
3-Indolepropionic Acid	Indole And Its Derivatives	0.730856	-0.313539	0.381117	0.998158	0.168365	0.449611
1,3-Dimethyluric Acid	Organic Acid And Its Derivatives	1.08997	0.0861505	0.991678	1.29942	0.223117	0.554841
2,6-Diaminooimelic Acid	Organic Acid And Its Derivatives	2.42702	0.886665	1.48072	4.08644	0.000615016	0.0136596
3-Methylcrotonyl Glycine	Organic Acid And Its Derivatives	1.69822	0.529583	0.887084	3.43228	0.115672	0.35767
Creatinine	Organic Acid And Its Derivatives	2.67096	0.982438	0.885351	8.99216	0.104416	0.336134
D-2-Aminobutyric Acid	Organic Acid And Its Derivatives	1.55576	0.441964	0.83921	2.88331	0.158853	0.430592
Dl-2-Aminooctanoic Acid	Organic Acid And Its Derivatives	1.16323	0.151202	0.845645	1.57597	0.334225	0.603825
Dodecanedioic Aicd	Organic Acid And Its Derivatives	1.38951	0.328952	0.901671	2.1681	0.129056	0.374749
Homovanillic Acid	Organic Acid And Its Derivatives	0.646906	-0.435555	0.356931	1.14509	0.14177	0.391951
L-2-Aminobutyric Acid	Organic Acid And Its Derivatives	1.68949	0.524426	0.91457	3.13274	0.0937635	0.312545
Subericacid	Organic Acid And Its Derivatives	2.31081	0.837599	0.935541	6.36876	0.0824207	0.289087
Uric Acid	Organic Acid And Its Derivatives	1.24701	0.22075	0.767153	2.01141	0.366288	0.635226
Lysopc 14:0	Lipids-Phospholipid	0.386863	-0.949684	0.171513	0.781614	0.0155466	0.104384
Lysopc 16:0	Lipids-Phospholipid	0.806869	-0.214594	0.433649	1.32906	0.444802	0.689957
Lysopc 16:1	Lipids-Phospholipid	0.495797	-0.701588	0.233373	0.901601	0.0511869	0.212729
Lysopc 18:0	Lipids-Phospholipid	0.557965	-0.583458	0.250157	0.992941	0.101652	0.329494
Lysopc 18:1	Lipids-Phospholipid	0.909999	-0.0943117	0.527256	1.50495	0.717	0.830331
Lysopc 20:0	Lipids-Phospholipid	0.852571	-0.159499	0.520287	1.32532	0.487265	0.72104
Lysopc 20:1	Lipids-Phospholipid	0.796488	-0.227544	0.464573	1.09837	0.2614	0.57952
Lysopc 20:2	Lipids-Phospholipid	0.789191	-0.236747	0.443043	1.16024	0.306686	0.591842
Urocanic Acid	Organic Acid And Its Derivatives	1.04118	0.0403588	0.92571	1.16916	0.43216	0.677051
Pipecolinic Acid	Organic Acid And Its Derivatives	0.367713	-1.00045	0.183696	0.682692	0.00284134	0.0375657
Taurocholic Acid Sodium Salt Hydrate	Organic Acid And Its Derivatives	0.459971	-0.776591	0.233268	0.860725	0.0213573	0.128692
Uridine 5-Monophosphate	Nucleotide metabolomics	0.75686	-0.278577	0.398857	1.42123	0.388554	0.645302
N-Acetylglycine	Amino Acid metabolomics	0.302059	-1.19713	0.149952	0.583348	0.000532924	0.0125237
N6-Succinyl Adenosine	Nucleotide metabolomics	4.067	1.40291	1.59259	11.9954	0.00533383	0.0557089
2-(Dimethylamino)Guanosine	Nucleotide metabolomics	5.48708	1.7024	1.52842	21.0095	0.0109009	0.0837119
Β-Pseudouridine	Nucleotide metabolomics	1.79201	0.583338	0.868905	3.85751	0.118425	0.361825
L-Pipecolic Acid	Amino Acid metabolomics	0.477067	-0.740098	0.270838	0.783431	0.00638977	0.0635319
5'-Deoxy-5'-(Methylthio) Adenosine	Nucleotide metabolomics	2.08774	0.73608	1.24184	3.60169	0.00662354	0.0635319
Sarcosine	Amino Acid metabolomics	1.93503	0.660124	1.06456	3.558	0.0308814	0.157764
CE(16:0)	CE	0.58429	-0.537358	0.32159	0.993597	0.0615863	0.239908
CE(16:1)	CE	0.402919	-0.909021	0.232368	0.661061	0.000639387	0.0136596
CE(18:1)	CE	0.559052	-0.581513	0.31667	0.957452	0.0387979	0.174874
CE(18:2)	CE	0.546624	-0.603993	0.328523	0.886626	0.0167964	0.108141
CE(18:3)	CE	0.461909	-0.772388	0.282788	0.722844	0.00120973	0.0203062
CE(22:3)	CE	0.961092	-0.0396852	0.727179	1.25277	0.773304	0.869505
CE(20:4)	CE	0.650825	-0.429515	0.423436	0.979171	0.0440333	0.191626
Cer(d18:0/22:0)	Cer	1.11868	0.112153	0.923613	1.39484	0.244531	0.57952
Cer(d18:0/24:0)	Cer	1.05007	0.0488581	0.835115	1.29366	0.652369	0.809007
Cer(d18:1/16:1)	Cer	1.67923	0.518332	1.06844	2.65836	0.025342	0.141795
Cer(d18:1/20:1)	Cer	1.08984	0.0860291	0.747366	1.58025	0.650925	0.809007
Cer(d18:1/24:1)	Cer	0.995042	-0.00497023	0.669837	1.45145	0.979573	0.994383
HexCer(d18:1/22:0)	Cer-Hex	1.14761	0.137678	0.946781	1.4655	0.184142	0.478158
Cer(m18:1/20:0)	Cerm	0.879968	-0.12787	0.559983	1.27872	0.54017	0.757851
Cer(m18:1/22:0)	Cerm	1.08237	0.0791538	0.827875	1.40031	0.501025	0.733587
Cer(m18:1/24:0)	Cerm	1.09808	0.0935677	0.957467	1.43594	0.256154	0.57952
Cer(m18:1/26:0)	Cerm	1.10941	0.10383	0.972479	NA	0.309473	0.591842
Cer(m18:1/22:1)	Cerm	0.915549	-0.0882313	0.587226	1.33287	0.669343	0.821315
Cer(m18:1/24:1)	Cerm	1.09584	0.0915168	0.87615	1.41496	0.378393	0.645027
CerP(d18:1/14:0)	CerP	1.08013	0.0770816	0.699308	1.64509	0.721624	0.830331
CerP(d18:1/18:0)	CerP	1.09325	0.0891527	0.81606	1.4364	0.522886	0.74698
CerP(d18:1/16:1)	CerP	1.08022	0.0771659	0.698974	1.6486	0.723054	0.830331
CerP(d18:1/18:1)	CerP	1.11943	0.11282	0.784481	1.60251	0.529438	0.754048
CerP(d18:1/20:3)	CerP	0.898963	-0.106514	0.64709	1.23513	0.516902	0.742948
CerP(d18:0/18:1)	CerPdh	1.09952	0.0948743	0.868804	1.38883	0.423491	0.677051
Cer(t18:0/24:0)	Cert	1.00611	0.00609263	0.747463	1.30056	0.96453	0.987645
DG(14:0/16:0/0:0)	DG	1.06909	0.0668096	0.751534	1.46908	0.684223	0.821374
DG(14:0/18:0/0:0)	DG	1.0006	0.000604335	0.648115	1.50987	0.99775	0.99775
DG(16:0/18:0/0:0)	DG	1.01685	0.0167061	0.63039	1.61101	0.944107	0.97738
DG(18:0/18:0/0:0)	DG	1.21038	0.190931	0.823377	1.76845	0.324796	0.601
DG(14:0/16:1/0:0)	DG	1.13814	0.129396	0.828667	1.54215	0.408137	0.663752
DG(14:0/18:1/0:0)	DG	0.927864	-0.0748701	0.644727	1.19285	0.622085	0.797548
DG(16:1/18:0/0:0)	DG	1.13054	0.122697	0.763865	1.66383	0.535441	0.755727
DG(14:1/20:0/0:0)	DG	1.05926	0.05757	0.738247	1.51038	0.751898	0.851548
DG(16:1/20:0/0:0)	DG	1.0654	0.0633456	0.778499	1.44993	0.688866	0.82255
DG(18:0/18:1/0:0)	DG	1.08838	0.0846899	0.88096	1.37902	0.386899	0.645302
DG(16:1/18:1/0:0)	DG	0.924633	-0.0783581	0.634095	1.24267	0.640792	0.807191
DG(16:0/18:2/0:0)	DG	1.093	0.0889303	0.777583	1.49257	0.567964	0.775997
DG(16:1/18:2/0:0)	DG	1.01231	0.0122348	0.748249	1.28254	0.922437	0.961298
DG(18:1/18:2/0:0)	DG	1.10633	0.101047	0.820656	1.48825	0.462806	0.705294
DG(16:1/18:3/0:0)	DG	1.03869	0.0379561	0.879449	1.21505	0.642318	0.807191
DG(14:0/20:4/0:0)	DG	1.04297	0.0420771	0.891565	1.20908	0.584596	0.781274
DG(18:2/18:2/0:0)	DG	1.15754	0.146301	0.831117	1.60094	0.368972	0.635226
DG(18:1/18:3/0:0)	DG	1.02646	0.0261201	0.722859	1.40848	0.87578	0.933446
DG(16:0/20:4/0:0)	DG	1.047	0.045928	0.83814	1.25435	0.622846	0.797548
DG(18:1/20:3/0:0)	DG	1.05625	0.0547229	0.870221	1.27853	0.509922	0.739702
DG(18:2/18:3/0:0)	DG	1.07587	0.0731318	0.790382	1.42535	0.607196	0.79188
DG(18:1/20:4/0:0)	DG	1.03402	0.0334502	0.749066	1.38238	0.827312	0.904271
DG(18:2/20:4/0:0)	DG	1.10402	0.0989593	0.817768	1.46087	0.489739	0.721559
LPC(12:0/0:0)	LPC	0.984742	-0.0153756	0.898437	1.07252	0.731822	0.836877
LPC(14:0/0:0)	LPC	0.398939	-0.918948	0.238223	0.633577	0.000230835	0.00774947
LPC(16:0/0:0)	LPC	0.399266	-0.918127	0.204453	0.736562	0.00518012	0.0553331
LPC(20:0/0:0)	LPC	0.486934	-0.719626	0.272031	0.820206	0.010647	0.0837119
LPC(22:0/0:0)	LPC	0.670899	-0.399136	0.459388	0.940911	0.0295596	0.154367
LPC(16:1/0:0)	LPC	0.288523	-1.24298	0.160838	0.49442	1.38e-05	0.000725249
LPC(18:1/0:0)	LPC	0.508203	-0.676875	0.281948	0.881676	0.0201085	0.123876
LPC(22:1/0:0)	LPC	0.909501	-0.0948591	0.707121	1.10248	0.379426	0.645027
LPC(18:2/0:0)	LPC	0.786537	-0.240116	0.497655	1.22472	0.294419	0.591842
LPC(20:2/0:0)	LPC	0.573378	-0.556209	0.33041	0.92381	0.0374361	0.174068
LPC(22:2/0:0)	LPC	0.75031	-0.287269	0.440102	1.17145	0.252662	0.57952
LPC(18:3/0:0)	LPC	0.544449	-0.607981	0.347925	0.815772	0.00508571	0.0553331
LPC(20:3/0:0)	LPC	0.529994	-0.63489	0.32928	0.815619	0.00612301	0.0625611
LPC(18:4/0:0)	LPC	0.633068	-0.457177	0.435465	0.875522	0.00987703	0.080038
LPC(20:4/0:0)	LPC	0.820875	-0.197384	0.54027	1.21233	0.336545	0.603825
LPC(22:4/0:0)	LPC	0.697086	-0.360847	0.468581	0.999669	0.0611028	0.239908
LPC(20:5/0:0)	LPC	0.900239	-0.105095	0.673162	1.16144	0.447007	0.691096
LPC(22:6/0:0)	LPC	0.82455	-0.192917	0.565848	1.161	0.29132	0.591842
LPE(0:0/14:0)	LPE	0.705674	-0.348602	0.492808	0.973858	0.0446396	0.192483
LPE(0:0/16:0)	LPE	0.780208	-0.248195	0.475906	1.23683	0.306743	0.591842
LPE(0:0/18:0)	LPE	0.84035	-0.173937	0.522819	1.24974	0.430004	0.677051
LPE(0:0/20:0)	LPE	0.825888	-0.191296	0.543031	1.18417	0.334681	0.603825
LPE(0:0/22:0)	LPE	0.793643	-0.231121	0.510473	1.17696	0.281041	0.589685
LPE(0:0/24:0)	LPE	0.706653	-0.347216	0.471614	1.03443	0.082348	0.289087
LPE(0:0/16:1)	LPE	0.618271	-0.480828	0.39824	0.907834	0.0216943	0.129067
LPE(0:0/18:1)	LPE	0.933408	-0.0689126	0.614163	1.39335	0.740502	0.840666
LPE(0:0/20:1)	LPE	0.968528	-0.0319781	0.639718	1.43973	0.876452	0.933446
LPE(0:0/22:1)	LPE	0.954764	-0.0462914	0.70496	1.08855	0.633094	0.802032
LPE(0:0/24:1)	LPE	0.822914	-0.194904	0.540335	1.22785	0.350189	0.623443
LPE(0:0/18:2)	LPE	0.921572	-0.0816744	0.607857	1.3604	0.689542	0.82255
LPE(0:0/18:3)	LPE	0.676848	-0.390309	0.445847	0.990117	0.0542146	0.221573
LPE(0:0/20:3)	LPE	0.649908	-0.430925	0.41723	0.973712	0.0460844	0.196906
LPE(0:0/20:4)	LPE	1.0504	0.0491739	0.684897	1.5983	0.819151	0.899535
LPE(0:0/22:4)	LPE	0.740709	-0.300148	0.518305	1.0204	0.0811832	0.289061
LPE(0:0/20:5)	LPE	1.0928	0.088745	0.848161	1.39691	0.481823	0.720464
LPE(0:0/22:6)	LPE	1.03732	0.0366429	0.690023	1.54571	0.857892	0.924792
LPE(0:0/24:6)	LPE	1.058	0.0563834	0.901051	1.23702	0.482864	0.720464
LPS(16:0/0:0)	LPS	0.449346	-0.799961	0.235725	0.802772	0.011067	0.0837119
PC(16:0/14:0)	PC	0.592608	-0.523222	0.354172	0.959495	0.0390676	0.174874
PC(16:0/16:0)	PC	1.28224	0.248608	0.734887	2.20875	0.366284	0.635226
PC(16:0/18:0)	PC	0.677919	-0.388727	0.381112	1.11165	0.159411	0.430592
PC(18:0/18:0)	PC	1.00361	0.00359991	0.693797	1.41859	0.984115	0.996841
PC(14:0/18:1)	PC	0.550731	-0.596509	0.348241	0.83874	0.00766037	0.0705955
PC(16:0/16:1)	PC	0.63411	-0.455533	0.390836	0.973202	0.049568	0.209883
PC(16:0/18:1)	PC	0.859006	-0.15198	0.458911	1.56614	0.626094	0.797548
PC(18:0/18:1)	PC	0.431859	-0.839656	0.225668	0.789649	0.00850428	0.072673
PC(14:0/18:2)	PC	0.433889	-0.834966	0.265436	0.678039	0.000477719	0.0118173
PC(16:1/18:1)	PC	0.588308	-0.530505	0.36326	0.920661	0.0250036	0.141795
PC(16:0/18:2)	PC	1.0853	0.0818568	0.609141	1.8903	0.775281	0.869647
PC(18:1/18:1)	PC	0.990999	-0.00904146	0.599298	1.61063	0.971265	0.988083
PC(16:0/20:2)	PC	0.519416	-0.65505	0.307867	0.848497	0.0113562	0.0837119
PC(18:0/20:2)	PC	0.499956	-0.693235	0.291881	0.816313	0.00834056	0.0725938
PC(20:1/22:1)	PC	0.756305	-0.27931	0.552016	1.00055	0.0658087	0.249436
PC(14:0/18:3)	PC	0.643906	-0.440203	0.392676	1.03497	0.0740948	0.272067
PC(16:1/18:2)	PC	0.393617	-0.932376	0.231646	0.643676	0.000338463	0.00935749
PC(14:0/20:3)	PC	0.334602	-1.09481	0.178376	0.596782	0.000380041	0.00992328
PC(16:0/18:3)	PC	0.550481	-0.596963	0.330234	0.867092	0.0150141	0.10227
PC(18:1/18:2)	PC	0.767164	-0.265055	0.456413	1.25189	0.301653	0.591842
PC(16:0/20:3)	PC	0.688944	-0.372595	0.416452	1.096	0.131668	0.379638
PC(18:0/18:3)	PC	0.386897	-0.949596	0.224285	0.622707	0.000265822	0.00832908
PC(20:1/18:2)	PC	0.741521	-0.299052	0.483777	1.10211	0.151987	0.417742
PC(16:1/22:2)	PC	0.26533	-1.32678	0.145789	0.463092	6.5e-06	0.000444098
PC(18:0/20:3)	PC	0.38196	-0.962438	0.221636	0.630326	0.000300713	0.00883345
PC(22:1/22:2)	PC	0.59023	-0.527242	0.38583	0.881158	0.0120513	0.08582
PC(14:0/20:4)	PC	0.559308	-0.581055	0.380971	0.790018	0.00177495	0.0252796
PC(18:2/18:2)	PC	0.676213	-0.391247	0.437229	1.01693	0.068665	0.25818
PC(16:1/20:3)	PC	0.522942	-0.648285	0.352917	0.747347	0.000695592	0.0142143
PC(16:0/20:4)	PC	0.969778	-0.0306877	0.562076	1.66482	0.911489	0.951999
PC(18:2/20:2)	PC	0.820443	-0.197911	0.552698	1.19753	0.313887	0.593238
PC(18:0/20:4)	PC	0.551909	-0.594371	0.327381	0.91365	0.0227901	0.132239
PC(18:0/22:4)	PC	0.486137	-0.721266	0.302579	0.746207	0.00176152	0.0252796
PC(14:0/20:5)	PC	0.774524	-0.255506	0.601846	0.959417	0.0315496	0.159444
PC(16:0/20:5)	PC	0.933982	-0.0682983	0.692298	1.22852	0.637755	0.805766
PC(16:0/22:5)	PC	0.556041	-0.586913	0.343663	0.85461	0.0115974	0.0838583
PC(18:1/20:4)	PC	0.715306	-0.335045	0.455158	1.09682	0.134085	0.379638
PC(18:0/22:5)	PC	0.302768	-1.19479	0.176602	0.496359	5.53e-06	0.000444098
PC(14:0/22:6)	PC	0.425853	-0.853661	0.266472	0.65055	0.000173408	0.00626936
PC(18:2/20:4)	PC	0.502677	-0.687808	0.314197	0.779824	0.0029573	0.0375657
PC(18:1/20:5)	PC	0.770769	-0.260367	0.542398	1.05711	0.124987	0.371798
PC(16:0/22:6)	PC	0.787697	-0.238642	0.493167	1.23732	0.307283	0.591842
PC(18:0/22:6)	PC	0.407027	-0.898877	0.235042	0.682293	0.000914522	0.017193
PC(20:1/20:5)	PC	0.550072	-0.597705	0.341058	0.86334	0.0113991	0.0837119
PC(18:2/20:5)	PC	0.748292	-0.289962	0.562751	0.96885	0.0357092	0.173936
PC(16:1/22:6)	PC	0.504251	-0.684682	0.328209	0.749297	0.00111221	0.0193606
PC(18:1/22:6)	PC	0.525459	-0.643484	0.304367	0.884992	0.0178179	0.113168
PC(20:1/22:6)	PC	0.926826	-0.0759897	0.611137	1.38161	0.713841	0.830331
PC(18:2/22:6)	PC	0.534903	-0.625669	0.347528	0.80706	0.00349188	0.0418336
PC(20:2/22:6)	PC	0.300358	-1.20278	0.170225	0.508227	1.54e-05	0.000725249
TG(14:0/14:0/16:0)	TG	0.777024	-0.252284	0.48115	1.02275	0.229773	0.562464
TG(14:0/16:0/16:0)	TG	0.931763	-0.0706772	0.707929	1.11948	0.532682	0.754924
TG(14:0/16:0/18:0)	TG	1.01253	0.0124504	0.832404	1.16924	0.866994	0.932236
TG(16:0/16:0/18:0)	TG	1.0587	0.0570423	0.899143	1.26925	0.431618	0.677051
TG(14:0/18:0/18:0)	TG	1.05856	0.0569059	0.91084	1.26143	0.403349	0.65988
TG(14:0/18:0/20:0)	TG	1.08421	0.0808515	0.957872	1.35854	0.257826	0.57952
TG(14:0/16:0/16:1)	TG	0.776356	-0.253144	0.50419	1.02613	0.181541	0.474022
TG(14:0/14:0/18:1)	TG	0.691449	-0.368966	0.442518	0.966483	0.0728076	0.270958
TG(14:0/14:0/20:1)	TG	0.781032	-0.247139	0.521473	1.06065	0.176995	0.464735
TG(14:0/16:0/18:1)	TG	0.817921	-0.20099	0.550256	1.0942	0.260803	0.57952
TG(16:0/16:0/16:1)	TG	0.789483	-0.236377	0.52704	1.068	0.191491	0.494509
TG(16:0/16:0/18:1)	TG	1.04065	0.0398415	0.835934	1.25527	0.651565	0.809007
TG(14:0/18:0/18:1)	TG	0.944663	-0.0569272	0.648353	1.24028	0.720166	0.830331
TG(14:0/16:1/20:0)	TG	1.02517	0.0248552	0.80827	1.23339	0.788841	0.880654
TG(16:0/16:1/20:0)	TG	1.02633	0.025989	0.786517	1.26246	0.803996	0.885461
TG(14:0/18:1/20:0)	TG	1.07065	0.0682637	0.864123	1.33659	0.465879	0.706333
TG(14:0/18:0/20:1)	TG	1.05568	0.0541843	0.835575	1.30775	0.57632	0.776133
TG(14:0/18:0/22:1)	TG	1.04235	0.0414755	0.882517	1.22024	0.553122	0.769135
TG(14:0/20:0/20:1)	TG	1.09376	0.089622	0.962677	1.42442	0.254539	0.57952
TG(16:0/16:1/22:0)	TG	1.07588	0.0731353	0.925639	1.34222	0.32784	0.603825
TG(18:0/18:0/18:1)	TG	1.09355	0.0894336	0.947161	1.42282	0.270537	0.581375
TG(14:1/14:1/16:0)	TG	0.839514	-0.174932	0.597224	1.05307	0.221582	0.553954
TG(14:1/16:0/16:1)	TG	0.675571	-0.392197	0.445805	0.931679	0.0377766	0.174068
TG(14:0/14:1/18:1)	TG	0.76051	-0.273766	0.499402	1.03185	0.141181	0.391951
TG(14:0/14:0/18:2)	TG	0.646323	-0.436457	0.420764	0.90643	0.0265676	0.143526
TG(16:0/16:1/16:1)	TG	0.750955	-0.286409	0.497915	1.03458	0.12762	0.374749
TG(14:0/16:1/18:1)	TG	0.819649	-0.198879	0.548069	1.10071	0.273689	0.581375
TG(14:0/16:0/18:2)	TG	0.845981	-0.167258	0.58114	1.11575	0.31718	0.593238
TG(14:0/18:0/18:2)	TG	0.674535	-0.393731	0.432346	0.989236	0.0638097	0.243826
TG(14:0/18:1/18:1)	TG	0.645495	-0.437738	0.403116	0.968102	0.0515929	0.212729
TG(16:0/16:1/18:1)	TG	0.776219	-0.25332	0.490032	1.11622	0.231705	0.564255
TG(16:0/16:1/20:1)	TG	0.931709	-0.0707345	0.624677	1.20478	0.65951	0.813568
TG(14:0/18:1/20:1)	TG	1.06806	0.0658415	0.835068	1.34924	0.533265	0.754924
TG(14:0/18:0/20:2)	TG	1.04432	0.043362	0.810069	1.2945	0.67646	0.821374
TG(16:0/16:1/22:1)	TG	1.02256	0.022309	0.728732	1.3503	0.879105	0.933446
TG(14:0/20:1/20:1)	TG	1.10448	0.0993734	0.878501	1.4507	0.35866	0.628994
TG(18:0/18:1/18:1)	TG	1.11883	0.112283	0.898251	1.49705	0.306174	0.591842
TG(14:0/18:2/22:0)	TG	1.07938	0.0763898	0.934927	1.3564	0.304432	0.591842
TG(14:0/20:0/20:2)	TG	1.07359	0.0710078	0.906909	1.32979	0.368946	0.635226
TG(14:0/20:1/22:1)	TG	1.0162	0.0160721	0.806034	1.22378	0.868764	0.932236
TG(18:1/18:1/20:0)	TG	1.10883	0.103309	0.943819	1.52184	0.26883	0.581375
TG(16:0/18:2/22:0)	TG	1.09364	0.0895145	0.956548	1.49751	0.274607	0.581375
TG(14:0/14:1/18:2)	TG	0.78162	-0.246386	0.518869	1.04888	0.172471	0.455402
TG(14:1/16:1/18:1)	TG	0.575514	-0.552491	0.373434	0.841003	0.0078542	0.0709899
TG(14:0/16:1/18:2)	TG	0.566895	-0.567582	0.363447	0.833071	0.00748604	0.0703688
TG(14:0/16:0/18:3)	TG	0.625801	-0.468722	0.398903	0.903345	0.0252603	0.141795
TG(14:1/14:1/22:1)	TG	0.802414	-0.220131	0.498647	1.16225	0.308379	0.591842
TG(14:0/18:1/18:2)	TG	0.735764	-0.306846	0.486519	1.0577	0.123463	0.369603
TG(16:0/16:1/18:2)	TG	0.67768	-0.38908	0.425958	1.00153	0.0773887	0.27979
TG(14:0/18:0/18:3)	TG	0.90461	-0.100251	0.624766	1.1664	0.521903	0.74698
TG(14:0/18:2/20:1)	TG	0.904562	-0.100305	0.582581	1.2579	0.605934	0.79188
TG(14:0/18:1/20:2)	TG	1.07783	0.0749483	0.800469	1.42208	0.563434	0.772052
TG(16:0/16:1/20:2)	TG	0.937293	-0.0647592	0.625557	1.26825	0.711457	0.829739
TG(14:0/18:3/20:0)	TG	1.06168	0.0598572	0.764855	1.42147	0.683541	0.821374
TG(14:0/18:0/20:3)	TG	1.03825	0.0375359	0.798706	1.2851	0.717907	0.830331
TG(16:0/16:0/22:3)	TG	1.02759	0.0272209	0.7473	1.31772	0.83036	0.905497
TG(14:0/20:1/20:2)	TG	0.9943	-0.00571626	0.703891	1.27967	0.967174	0.988083
TG(14:0/18:3/22:0)	TG	1.07542	0.0727084	0.946253	1.36058	0.294005	0.591842
TG(18:0/18:1/18:2)	TG	1.1222	0.115288	0.874989	1.50736	0.336182	0.603825
TG(16:0/18:0/22:3)	TG	1.11657	0.110262	0.900852	1.46707	0.300755	0.591842
TG(14:0/20:2/22:1)	TG	1.1266	0.119203	0.920374	1.5125	0.265778	0.581375
TG(18:1/18:2/20:0)	TG	1.11054	0.104851	0.886875	1.45494	0.33182	0.603825
TG(14:0/20:0/22:3)	TG	1.11984	0.113185	0.904751	1.47892	0.291344	0.591842
TG(18:2/20:0/20:1)	TG	1.12263	0.115672	0.958889	1.69586	0.273369	0.581375
TG(14:1/14:1/18:2)	TG	0.99892	-0.00108048	0.602521	1.42819	0.995623	0.997746
TG(14:1/14:1/20:2)	TG	0.712115	-0.339516	0.464458	1.00104	0.0898271	0.303732
TG(14:0/16:1/18:3)	TG	0.553484	-0.591522	0.359946	0.788805	0.00328354	0.0406122
TG(16:1/16:1/18:2)	TG	0.54046	-0.615335	0.346437	0.802227	0.00412809	0.0473221
TG(14:0/16:0/20:4)	TG	0.70034	-0.35619	0.493295	0.923858	0.0257481	0.142372
TG(14:1/14:1/22:2)	TG	0.846367	-0.166802	0.5357	1.1889	0.417253	0.673914
TG(14:0/18:1/18:3)	TG	0.626897	-0.466972	0.393103	0.939677	0.0370077	0.173936
TG(16:0/16:1/18:3)	TG	0.706213	-0.347838	0.448916	1.01808	0.100863	0.329207
TG(14:0/18:1/20:3)	TG	0.719978	-0.328535	0.469534	1.05058	0.110053	0.347147
TG(14:0/18:2/20:2)	TG	0.738475	-0.303168	0.48663	1.05905	0.128896	0.374749
TG(14:0/16:0/22:4)	TG	1.08058	0.0774963	0.816289	1.40374	0.551626	0.769135
TG(14:0/18:0/20:4)	TG	0.883431	-0.123942	0.639683	1.12407	0.384467	0.645302
TG(18:1/18:1/18:2)	TG	1.03389	0.0333301	0.708587	1.42397	0.842707	0.914717
TG(14:0/20:2/20:2)	TG	1.01149	0.0114205	0.717605	1.33003	0.937785	0.972978
TG(16:0/16:1/22:3)	TG	0.853632	-0.158255	0.568103	1.17494	0.394581	0.651675
TG(14:0/18:0/22:4)	TG	1.08577	0.0822924	0.831394	1.40308	0.48708	0.72104
TG(14:0/20:1/20:3)	TG	0.971869	-0.0285347	0.696432	1.23691	0.835604	0.909106
TG(14:0/18:3/22:1)	TG	1.0478	0.0466922	0.796462	1.32291	0.674527	0.821315
TG(14:0/20:0/20:4)	TG	0.985473	-0.0146332	0.72847	1.23455	0.907891	0.950353
TG(18:1/18:3/20:0)	TG	1.08842	0.0847262	0.844399	1.42506	0.450879	0.693503
TG(14:0/20:2/22:2)	TG	1.12834	0.120748	0.886441	1.52929	0.311018	0.591842
TG(18:2/18:2/20:0)	TG	1.10513	0.099966	0.864318	1.44955	0.379298	0.645027
TG(14:0/20:4/22:0)	TG	1.14656	0.136766	0.848348	1.53872	0.354273	0.627061
TG(14:1/16:1/18:3)	TG	0.617278	-0.482435	0.41348	0.849834	0.0093115	0.0781501
TG(14:1/14:1/22:3)	TG	0.914499	-0.0893792	0.626099	1.18457	0.57573	0.776133
TG(14:0/18:2/18:3)	TG	0.662998	-0.410983	0.450034	0.924342	0.0262653	0.143526
TG(16:1/16:1/20:3)	TG	0.819248	-0.199368	0.569291	1.13495	0.257759	0.57952
TG(16:0/16:1/20:4)	TG	0.888498	-0.118222	0.615394	1.19501	0.482367	0.720464
TG(14:0/18:3/20:2)	TG	0.717975	-0.331321	0.465959	1.03599	0.106043	0.336895
TG(14:0/16:0/22:5)	TG	0.842889	-0.17092	0.569406	1.13714	0.3366	0.603825
TG(14:0/18:1/20:4)	TG	0.69811	-0.359378	0.480036	0.952983	0.0404942	0.17955
TG(18:1/18:2/18:2)	TG	1.05575	0.0542557	0.75449	1.42055	0.724331	0.830331
TG(18:0/18:2/18:3)	TG	0.91665	-0.0870301	0.62388	1.24843	0.618077	0.79588
TG(14:0/20:2/20:3)	TG	0.905775	-0.098964	0.608643	1.21354	0.571459	0.776133
TG(16:0/16:1/22:4)	TG	0.650152	-0.430549	0.428714	0.935556	0.0307647	0.157764
TG(14:0/20:1/20:4)	TG	0.821679	-0.196405	0.566903	1.13848	0.268715	0.581375
TG(18:2/18:3/20:0)	TG	1.08527	0.0818269	0.7626	1.49538	0.598776	0.79188
TG(18:0/18:3/20:2)	TG	1.05487	0.0534133	0.760467	1.4014	0.70935	0.829739
TG(14:0/20:3/22:2)	TG	0.926759	-0.0760613	0.644548	1.24932	0.648455	0.809007
TG(18:1/18:3/20:1)	TG	0.997972	-0.00203036	0.713719	1.29268	0.988497	0.996979
TG(16:0/18:2/22:3)	TG	0.945842	-0.0556793	0.682903	1.22537	0.702926	0.828009
TG(14:0/20:1/22:4)	TG	0.982038	-0.0181254	0.724116	1.25097	0.89207	0.940074
TG(16:0/20:4/22:1)	TG	1.08588	0.082388	0.797722	1.44668	0.563306	0.772052
TG(14:0/18:3/18:3)	TG	0.640098	-0.446133	0.444353	0.872801	0.00968442	0.079854
TG(14:0/18:2/18:4)	TG	0.801067	-0.22181	0.571696	1.05301	0.158069	0.430592
TG(14:0/18:2/20:4)	TG	0.732436	-0.311379	0.518352	0.996671	0.062017	0.239908
TG(14:0/18:3/20:3)	TG	0.731532	-0.312614	0.498088	1.01565	0.0880384	0.29996
TG(14:0/16:0/22:6)	TG	0.681267	-0.383801	0.487135	0.910288	0.0162073	0.106613
TG(18:2/18:2/18:2)	TG	0.827941	-0.188814	0.560702	1.15099	0.301618	0.591842
TG(18:1/18:2/18:3)	TG	0.809576	-0.211244	0.543879	1.13653	0.259345	0.57952
TG(14:0/18:3/22:3)	TG	0.787305	-0.239139	0.523004	1.11755	0.215872	0.542565
TG(14:0/20:3/20:3)	TG	0.692443	-0.36753	0.461334	0.986644	0.058542	0.233176
TG(16:0/16:1/22:5)	TG	0.681177	-0.383933	0.447458	0.977362	0.0552405	0.223819
TG(14:0/20:2/20:4)	TG	0.873578	-0.135158	0.60986	1.19947	0.430002	0.677051
TG(18:0/18:3/20:3)	TG	0.937796	-0.0642226	0.647312	1.25536	0.698488	0.828009
TG(18:2/18:3/20:1)	TG	0.834551	-0.180862	0.568122	1.15319	0.317942	0.593238
TG(14:0/20:2/22:4)	TG	0.848119	-0.164734	0.588895	1.15898	0.338792	0.605446
TG(14:0/20:4/22:2)	TG	1.07227	0.0697821	0.752606	1.47785	0.673346	0.821315
TG(18:1/18:3/20:2)	TG	1.07975	0.0767273	0.745651	1.53513	0.673381	0.821315
TG(16:0/18:3/22:3)	TG	1.02761	0.0272375	0.75298	1.36748	0.855799	0.924792
TG(14:0/22:2/22:4)	TG	1.10703	0.101684	0.829824	1.47897	0.440384	0.687643
TG(18:1/18:2/22:3)	TG	1.11932	0.112722	0.80837	1.53544	0.457423	0.700289
TG(16:0/20:4/22:2)	TG	1.03315	0.0326139	0.779591	1.31454	0.794457	0.882729
TG(14:0/18:3/20:4)	TG	0.721205	-0.326832	0.519405	0.957439	0.0359281	0.173936
TG(16:1/16:1/20:5)	TG	0.673672	-0.395012	0.481799	0.902028	0.0134011	0.0940077
TG(14:0/18:2/20:5)	TG	0.794387	-0.230184	0.60274	1.01265	0.0808033	0.289061
TG(18:2/18:2/18:3)	TG	0.933117	-0.0692247	0.700563	1.18689	0.601276	0.79188
TG(18:1/18:3/18:3)	TG	0.920699	-0.0826223	0.682542	1.19624	0.559752	0.772052
TG(16:1/16:1/22:5)	TG	0.657957	-0.418616	0.454142	0.917668	0.0196186	0.122943
TG(14:0/20:3/20:4)	TG	0.73899	-0.302471	0.499027	1.03612	0.106086	0.336895
TG(14:0/20:2/20:5)	TG	0.936607	-0.0654918	0.705222	1.20219	0.62616	0.797548
TG(16:0/16:1/22:6)	TG	0.841698	-0.172334	0.597303	1.06776	0.252326	0.57952
TG(14:0/20:3/22:4)	TG	0.819829	-0.198659	0.54569	1.14343	0.298826	0.591842
TG(14:0/20:4/22:3)	TG	0.931687	-0.0707588	0.621573	1.3085	0.705889	0.829419
TG(18:2/18:3/20:2)	TG	1.09098	0.0870768	0.767525	1.53124	0.616988	0.79588
TG(14:0/20:2/22:5)	TG	0.906168	-0.0985303	0.63002	1.26053	0.574588	0.776133
TG(14:0/22:3/22:4)	TG	1.0246	0.024306	0.724061	1.36296	0.871033	0.932541
TG(18:2/18:2/22:3)	TG	1.00194	0.0019359	0.733459	1.29219	0.988762	0.996979
TG(18:1/18:3/22:3)	TG	1.1548	0.143924	0.863517	1.5585	0.311032	0.591842
TG(16:0/20:4/22:3)	TG	0.926851	-0.0759623	0.666445	1.22102	0.61754	0.79588
TG(18:2/18:3/18:3)	TG	0.832102	-0.1838	0.609443	1.07087	0.200169	0.511303
TG(14:0/20:4/20:4)	TG	0.740986	-0.299774	0.531105	0.987652	0.0582056	0.233176
TG(14:0/20:3/20:5)	TG	0.832678	-0.183108	0.626431	1.06084	0.17146	0.455289
TG(16:1/16:1/22:6)	TG	0.804628	-0.217375	0.601224	1.02995	0.112263	0.351759
TG(14:0/18:2/22:6)	TG	0.830359	-0.185897	0.603195	1.03499	0.196931	0.505779
TG(14:0/20:3/22:5)	TG	0.870495	-0.138693	0.617514	1.14651	0.38389	0.645302
TG(14:0/20:4/22:4)	TG	0.961047	-0.0397322	0.673225	1.28057	0.804085	0.885461
TG(14:0/20:5/22:3)	TG	1.03489	0.0342987	0.778195	1.34668	0.804451	0.885461
TG(16:0/18:3/22:5)	TG	0.833234	-0.182441	0.584885	1.14387	0.285023	0.591842
TG(18:1/18:3/20:4)	TG	1.01835	0.0181871	0.752267	1.32653	0.896751	0.942892
TG(18:2/18:3/20:3)	TG	1.0659	0.0638206	0.855329	1.30716	0.544303	0.761377
TG(14:0/20:2/22:6)	TG	1.03735	0.0366647	0.821667	1.28274	0.737883	0.839721
TG(14:0/22:4/22:4)	TG	1.00732	0.00729056	0.741226	1.30968	0.958317	0.983884
TG(18:2/18:3/22:3)	TG	1.03226	0.0317459	0.761749	1.35408	0.823988	0.902737
TG(14:0/22:3/22:5)	TG	1.15348	0.142785	0.859393	1.5863	0.318077	0.593238
TG(18:1/18:3/22:4)	TG	1.14271	0.133406	0.872031	1.50059	0.309689	0.591842
TG(14:0/22:2/22:6)	TG	1.07643	0.07365	0.816307	1.39285	0.578747	0.777175
TG(14:0/20:5/22:4)	TG	0.862234	-0.148229	0.649492	1.11357	0.278611	0.587208
TG(18:2/18:3/20:4)	TG	0.815671	-0.203744	0.600966	1.06915	0.163925	0.440256
TG(14:0/20:3/22:6)	TG	0.869987	-0.139277	0.651522	1.09382	0.289069	0.591842
TG(18:2/18:3/22:4)	TG	1.11361	0.107607	0.902827	1.38375	0.292236	0.591842
TG(14:0/22:3/22:6)	TG	1.06851	0.066265	0.826536	1.3607	0.591747	0.787878
TG(18:1/18:3/22:5)	TG	1.09746	0.093	0.86217	1.38413	0.421825	0.677051
TG(16:0/20:4/22:5)	TG	0.936394	-0.0657188	0.720665	1.19398	0.607425	0.79188
TG(14:0/20:4/22:6)	TG	0.825012	-0.192357	0.650089	1.01123	0.0867254	0.299713
TG(18:2/18:3/22:5)	TG	1.06025	0.0585025	0.815282	1.35688	0.648466	0.809007
TG(16:0/20:4/22:6)	TG	1.0335	0.0329481	0.800644	1.31118	0.790746	0.880689
TG(16:0/20:5/22:5)	TG	1.04948	0.0482915	0.853093	1.27129	0.631268	0.801881

## Sheet: Table S8
Table S8. Multivariate logistic results of candidate characteristic metabolites in two cohort
Metabolites	Category	Discovery cohort			Validation cohort
		OR(95% CI)	P value	FDR	OR(95% CI)	P value
3-Hydroxybutyrate	Organic acid and its derivatives	1.26(1.08,1.47)	0.0030666	0.0446243	6.73(3.66,13.48)	8.9e-09
3-Indolebutyric Acid	Indole and its derivatives	0.56(0.41,0.75)	0.000158365	0.00686224	2.74(1.4,5.49)	0.0035603
5-Oxoproline	Amino acid and its derivatives	0.16(0.1,0.25)	9.79e-15	3.2153e-12	0.41(0.22,0.71)	0.00288857
CE(16:1)	CE	0.63(0.47,0.83)	0.00137325	0.0270071	0.4(0.23,0.66)	0.000639387
CE(18:3)	CE	0.63(0.49,0.8)	0.000182698	0.00690281	0.46(0.28,0.72)	0.00120973
Cer(d18:1/16:1)	Cer	1.48(1.16,1.9)	0.00183573	0.0323293	1.68(1.07,2.66)	0.025342
D-Arabinose	Carbohydrates	1.57(1.22,2.03)	0.000503053	0.0150742	4.07(1.57,12.5)	0.00823581
D-Glucopyranose	Carbohydrates	2.89(2.02,4.22)	1.51e-08	2.62438e-06	10.97(4.91,26.48)	2.44e-08
Hexadecanoic Acid (C16:0)	Lipids_Fatty Acids	2.06(1.39,3.09)	0.000364799	0.0115325	3.52(1.85,6.91)	0.000170877
L-Pipecolic Acid	Amino acid and its derivatives	0.18(0.11,0.27)	1.11e-14	3.2153e-12	0.48(0.27,0.78)	0.00638977
L-Tryptophan	Amino acid	0.49(0.34,0.7)	9.19e-05	0.00570436	0.23(0.12,0.44)	1.53e-05
PC(16:1/18:1)	PC	0.55(0.4,0.74)	0.000165831	0.00686224	0.59(0.36,0.92)	0.0250036
PC(16:1/18:2)	PC	0.53(0.37,0.74)	0.000269338	0.00948684	0.39(0.23,0.64)	0.000338463
PC(16:1/20:3)	PC	0.64(0.49,0.83)	0.001097	0.0244435	0.52(0.35,0.75)	0.000695592
PC(16:1/22:6)	PC	0.56(0.41,0.75)	0.000121532	0.00595598	0.5(0.33,0.75)	0.00111221
PC(18:0/18:3)	PC	0.65(0.49,0.85)	0.00185582	0.0323293	0.39(0.22,0.62)	0.000265822
PC(18:0/20:2)	PC	0.51(0.37,0.7)	5.08e-05	0.0040132	0.5(0.29,0.82)	0.00834056
PC(20:1/20:5)	PC	0.62(0.45,0.84)	0.00257967	0.0401756	0.55(0.34,0.86)	0.0113991
PC(20:2/22:6)	PC	0.98(0.97,0.99)	0.000273969	0.00948684	0.3(0.17,0.51)	1.54e-05
PC(22:1/22:2)	PC	0.54(0.39,0.73)	0.000119634	0.00595598	0.59(0.39,0.88)	0.0120513
Phenyllactate (PLA)	Organic acid and its derivatives	1.6(1.21,2.16)	0.00129034	0.0260769	1.56(1.19,2.2)	0.00269199
Pipecolinic Acid	Organic acid and its derivatives	0.14(0.08,0.22)	1.01e-16	8.7769e-14	0.37(0.18,0.68)	0.00284134
TG(16:1/16:1/18:2)	TG	0.64(0.49,0.83)	0.000751759	0.0197963	0.54(0.35,0.8)	0.00412809

## Sheet: Table S9
Table S9. Multivariate logistic results of characteristic metabolites in two cohorts
Metabolites	Discovery cohort			Validation cohort
	OR(95% CI)	P value	FDR	OR(95% CI)	P value
3-Hydroxybutyrate	1.26(1.08-1.47)	0.0030666	0.0446243	6.73(3.66-13.48)	8.9e-09
5-Oxoproline	0.16(0.10-0.25)	9.79e-15	3.2153e-12	0.41(0.22-0.71)	0.00288857
CE(16:1)	0.63(0.47-0.83)	0.00137325	0.0270071	0.40(0.23-0.66)	0.000639387
CE(18:3)	0.63(0.49-0.80)	0.000182698	0.00690281	0.46(0.28-0.72)	0.00120973
Cer(d18:1/16:1)	1.48(1.16-1.90)	0.00183573	0.0323293	1.68(1.07-2.66)	0.025342
D-Arabinose	1.57(1.22-2.03)	0.000503053	0.0150742	4.07(1.57-12.50)	0.00823581
D-Glucopyranose	2.89(2.02-4.22)	1.51e-08	2.62438e-06	10.97(4.91-26.48)	2.44e-08
Hexadecanoic Acid (C16:0)	2.06(1.39-3.09)	0.000364799	0.0115325	3.52(1.85-6.91)	0.000170877
L-Pipecolic Acid	0.18(0.11-0.27)	1.11e-14	3.2153e-12	0.48(0.27-0.78)	0.00638977
L-Tryptophan	0.49(0.34-0.70)	9.19e-05	0.00570436	0.23(0.12-0.44)	1.53e-05
PC(16:1/18:1)	0.55(0.40-0.74)	0.000165831	0.00686224	0.59(0.36-0.92)	0.0250036
PC(16:1/18:2)	0.53(0.37-0.74)	0.000269338	0.00948684	0.39(0.23-0.64)	0.000338463
PC(16:1/20:3)	0.64(0.49-0.83)	0.001097	0.0244435	0.52(0.35-0.75)	0.000695592
PC(16:1/22:6)	0.56(0.41-0.75)	0.000121532	0.00595598	0.50(0.33-0.75)	0.00111221
PC(18:0/18:3)	0.65(0.49-0.85)	0.00185582	0.0323293	0.39(0.22-0.62)	0.000265822
PC(18:0/20:2)	0.51(0.37-0.70)	5.08e-05	0.0040132	0.50(0.29-0.82)	0.00834056
PC(20:1/20:5)	0.62(0.45-0.84)	0.00257967	0.0401756	0.55(0.34-0.86)	0.0113991
PC(20:2/22:6)	0.98(0.97-0.99)	0.000273969	0.00948684	0.30(0.17-0.51)	1.54e-05
PC(22:1/22:2)	0.54(0.39-0.73)	0.000119634	0.00595598	0.59(0.39-0.88)	0.0120513
Phenyllactate (PLA)	1.60(1.21-2.16)	0.00129034	0.0260769	1.56(1.19-2.20)	0.00269199
Pipecolinic Acid	0.14(0.08-0.22)	1.01e-16	8.7769e-14	0.37(0.18-0.68)	0.00284134
TG(16:1/16:1/18:2)	0.64(0.49-0.83)	0.000751759	0.0197963	0.54(0.35-0.80)	0.00412809

[truncated: 8 more sheets: Table S10, Table S11, Table S12, Table S13, Table S14, Table S15, Table S16, Table S17]
